# Supplementary material for: The Landscape and Perspectives of the Human Gut Metaproteomics
Source: Mol Cell Proteomics. 2024 Apr 10;23(5):100763. doi: 10.1016/j.mcpro.2024.100763 (PMC11098955; doi:10.1016/j.mcpro.2024.100763)
Supplement: Supplemental Table [file mmc1.xlsx]

## Sheet: Sheet1
Supplementary Table S1 The peptide-level proteome coverage, protein-level proteome coverage, and annotation coverage of metaproteomics-identified proteins across 4,744 UHGG representative prokaryotic species.
Genome	Genome proteins	Identified head proteins	Protein-level proteome coverage	In-silico digested peptides	Identified genome-distinct peptides	Overall identified peptides	Peptide-level proteome coverage	Identified annotated proteins	Identified unannotated proteins	Annotation coverage of metaproteomics identified proteins	Kingdom	Phylum	Class	Order	Family	Genus	Species
MGYG000000001	3184	71	0.022299	231496	44	1672	0.00722259	65	6	0.0204146	Bacteria	Firmicutes_A	Clostridia	Peptostreptococcales	Peptostreptococcaceae	GCA-900066495	GCA-900066495 sp902362365
MGYG000000002	3921	653	0.166539	306293	389	10184	0.0332492	591	62	0.150727	Bacteria	Firmicutes_A	Clostridia	Lachnospirales	Lachnospiraceae	Blautia_A	Blautia_A faecis
MGYG000000003	2690	488	0.181413	237225	273	6445	0.0271683	401	87	0.149071	Bacteria	Bacteroidota	Bacteroidia	Bacteroidales	Rikenellaceae	Alistipes	Alistipes shahii
MGYG000000004	3634	58	0.0159604	244522	42	2115	0.00864953	50	8	0.0137589	Bacteria	Firmicutes_A	Clostridia	Oscillospirales	Ruminococcaceae	Anaerotruncus	Anaerotruncus colihominis
MGYG000000005	3755	21	0.00559254	292792	16	2053	0.0070118	20	1	0.00532623	Bacteria	Firmicutes_A	Clostridia	Peptostreptococcales	Peptostreptococcaceae	Terrisporobacter	Terrisporobacter glycolicus_A
MGYG000000006	2616	0	0	178664	0	806	0.00451126	0	0	0	Bacteria	Firmicutes	Bacilli	Staphylococcales	Staphylococcaceae	Staphylococcus	Staphylococcus xylosus
MGYG000000007	1887	8	0.00423953	145284	6	1340	0.00922331	7	1	0.00370959	Bacteria	Firmicutes	Bacilli	Lactobacillales	Lactobacillaceae	Lactobacillus	Lactobacillus intestinalis
MGYG000000008	1829	20	0.0109349	142429	6	1247	0.00875524	19	1	0.0103882	Bacteria	Firmicutes	Bacilli	Lactobacillales	Lactobacillaceae	Lactobacillus	Lactobacillus johnsonii
MGYG000000009	2143	1	0.000466636	153631	7	1194	0.00777187	1	0	0.000466636	Bacteria	Firmicutes	Bacilli	Lactobacillales	Lactobacillaceae	Ligilactobacillus	Ligilactobacillus murinus
MGYG000000010	2718	4	0.00147167	188994	7	849	0.00449221	4	0	0.00147167	Bacteria	Firmicutes	Bacilli	Staphylococcales	Staphylococcaceae	Staphylococcus_A	Staphylococcus_A lentus
MGYG000000011	2744	15	0.00546647	185547	0	809	0.00436008	15	0	0.00546647	Bacteria	Firmicutes	Bacilli	Staphylococcales	Staphylococcaceae	Staphylococcus	Staphylococcus xylosus_B
MGYG000000012	3991	2	0.000501128	281461	10	1114	0.00395792	2	0	0.000501128	Bacteria	Firmicutes	Bacilli	Bacillales	Bacillaceae	Bacillus	Bacillus subtilis
MGYG000000013	4864	1319	0.271176	469276	675	25382	0.0540876	1106	213	0.227385	Bacteria	Bacteroidota	Bacteroidia	Bacteroidales	Bacteroidaceae	Bacteroides	Bacteroides sp902362375
MGYG000000014	4103	65	0.0158421	330911	85	2243	0.00677826	61	4	0.0148672	Bacteria	Firmicutes_A	Clostridia	Clostridiales	Clostridiaceae	Clostridium	Clostridium butyricum
MGYG000000015	4511	70	0.0155176	317445	3	10723	0.0337791	69	1	0.0152959	Bacteria	Proteobacteria	Gammaproteobacteria	Enterobacterales	Enterobacteriaceae	Enterobacter	Enterobacter mori
MGYG000000016	2523	307	0.121681	173986	197	3635	0.0208925	278	29	0.110186	Bacteria	Firmicutes_A	Clostridia	Lachnospirales	Anaerotignaceae	Anaerotignum	Anaerotignum sp001304995
MGYG000000017	1896	156	0.0822785	134537	10	6005	0.0446346	151	5	0.0796414	Bacteria	Actinobacteriota	Coriobacteriia	Coriobacteriales	Coriobacteriaceae	Collinsella	Collinsella sp902362275
MGYG000000018	2828	110	0.0388967	232813	39	4695	0.0201664	101	9	0.0357143	Bacteria	Firmicutes_A	Clostridia	Lachnospirales	Lachnospiraceae	Coprococcus	Coprococcus eutactus
MGYG000000019	4542	6	0.001321	321789	5	10874	0.0337923	6	0	0.001321	Bacteria	Proteobacteria	Gammaproteobacteria	Enterobacterales	Enterobacteriaceae	Enterobacter	Enterobacter cloacae_O
MGYG000000020	1905	23	0.0120735	119301	3	965	0.00808878	22	1	0.0115486	Bacteria	Firmicutes	Bacilli	Lactobacillales	Lactobacillaceae	Latilactobacillus	Latilactobacillus curvatus
MGYG000000021	1885	9	0.00477454	130910	1	868	0.00663051	9	0	0.00477454	Bacteria	Firmicutes	Bacilli	Lactobacillales	Lactobacillaceae	Limosilactobacillus	Limosilactobacillus vaginalis_A
MGYG000000022	2853	917	0.321416	201431	591	9939	0.049342	808	109	0.283211	Bacteria	Firmicutes_A	Clostridia	Oscillospirales	Ruminococcaceae	Faecalibacterium	Faecalibacterium prausnitzii_C
MGYG000000023	1971	97	0.0492136	144738	7	2298	0.015877	88	9	0.0446474	Bacteria	Firmicutes	Bacilli	Lactobacillales	Streptococcaceae	Streptococcus	Streptococcus parasanguinis
MGYG000000024	3525	36	0.0102128	269717	18	1704	0.00631773	35	1	0.00992908	Bacteria	Firmicutes_A	Clostridia	Peptostreptococcales	Peptostreptococcaceae	Paraclostridium	Paraclostridium bifermentans
MGYG000000025	2641	5	0.00189322	176158	5	795	0.00451299	4	1	0.00151458	Bacteria	Firmicutes	Bacilli	Staphylococcales	Staphylococcaceae	Staphylococcus	Staphylococcus nepalensis
MGYG000000026	2518	342	0.135822	177933	34	4232	0.0237842	307	35	0.121922	Bacteria	Firmicutes	Bacilli	Erysipelotrichales	Erysipelatoclostridiaceae	Catenibacterium	Catenibacterium mitsuokai
MGYG000000027	2097	350	0.166905	168519	370	3577	0.0212261	328	22	0.156414	Bacteria	Firmicutes_C	Negativicutes	Selenomonadales	Selenomonadaceae	Mitsuokella	Mitsuokella jalaludinii
MGYG000000028	2334	466	0.199657	185761	123	6146	0.0330855	442	24	0.189374	Bacteria	Firmicutes_A	Clostridia	Lachnospirales	Lachnospiraceae	Anaerostipes	Anaerostipes hadrus_A
MGYG000000029	3504	780	0.222603	327726	815	20587	0.0628177	672	108	0.191781	Bacteria	Bacteroidota	Bacteroidia	Bacteroidales	Bacteroidaceae	Bacteroides	Bacteroides finegoldii
MGYG000000030	2708	51	0.0188331	222490	29	4384	0.0197043	47	4	0.017356	Bacteria	Firmicutes_A	Clostridia	Lachnospirales	Lachnospiraceae	CAG-603	CAG-603 sp900066105
MGYG000000031	3300	609	0.184545	262673	41	11157	0.0424749	562	47	0.170303	Bacteria	Firmicutes_A	Clostridia	Lachnospirales	Lachnospiraceae	Blautia_A	Blautia_A sp900066205
MGYG000000032	6054	562	0.0928312	481186	337	7198	0.0149589	511	51	0.084407	Bacteria	Firmicutes_A	Clostridia	Lachnospirales	Lachnospiraceae	Hungatella	Hungatella effluvii
MGYG000000033	2686	317	0.118019	219875	704	2911	0.0132393	285	32	0.106106	Bacteria	Firmicutes_A	Clostridia	Monoglobales_A	UBA1381	CAG-41	CAG-41 sp900066215
MGYG000000034	2606	10	0.0038373	187711	9	1957	0.0104256	10	0	0.0038373	Bacteria	Firmicutes_A	Clostridia	Oscillospirales	Ruminococcaceae	Massilimaliae	Massilimaliae timonensis
MGYG000000035	3312	73	0.0220411	251220	76	5421	0.0215787	72	1	0.0217391	Bacteria	Firmicutes_A	Clostridia	Lachnospirales	Lachnospiraceae	Blautia_A	Blautia_A hydrogenotrophica
MGYG000000036	2199	520	0.236471	170513	1379	5073	0.0297514	455	65	0.206912	Bacteria	Firmicutes_A	Clostridia	Oscillospirales	Acutalibacteraceae	Pseudoruminococcus	Pseudoruminococcus massiliensis
MGYG000000037	2529	53	0.0209569	167335	41	1150	0.00687244	46	7	0.018189	Bacteria	Firmicutes	Bacilli	Haloplasmatales_A	Turicibacteraceae	Turicibacter	Turicibacter sp001543345
MGYG000000038	2959	524	0.177087	228956	161	7380	0.0322333	479	45	0.161879	Bacteria	Firmicutes_A	Clostridia	Lachnospirales	Lachnospiraceae	Dorea_A	Dorea_A longicatena
MGYG000000039	2654	435	0.163904	189314	190	9122	0.0481845	385	50	0.145064	Bacteria	Firmicutes_A	Clostridia	Oscillospirales	Ruminococcaceae	Faecalibacterium	Faecalibacterium prausnitzii_H
MGYG000000040	2317	36	0.0155373	186024	39	1585	0.00852041	36	0	0.0155373	Bacteria	Firmicutes_A	Clostridia	Peptostreptococcales	Anaerovoracaceae	UBA1191	UBA1191 sp900066305
MGYG000000041	3413	330	0.0966891	252618	80	6601	0.0261304	308	22	0.0902432	Bacteria	Firmicutes_A	Clostridia	Lachnospirales	Lachnospiraceae	Acetatifactor	Acetatifactor sp900066365
MGYG000000042	2950	454	0.153898	268165	92	10816	0.0403334	405	49	0.137288	Bacteria	Bacteroidota	Bacteroidia	Bacteroidales	Bacteroidaceae	Phocaeicola	Phocaeicola sp900066445
MGYG000000043	3513	747	0.212639	309502	1189	17073	0.0551628	631	116	0.179619	Bacteria	Bacteroidota	Bacteroidia	Bacteroidales	Bacteroidaceae	Phocaeicola	Phocaeicola sp900066455
MGYG000000044	3545	1387	0.391255	315418	1998	18462	0.0585319	1164	223	0.32835	Bacteria	Bacteroidota	Bacteroidia	Bacteroidales	Tannerellaceae	Parabacteroides	Parabacteroides merdae
MGYG000000045	2716	666	0.245214	202345	278	5087	0.0251402	610	56	0.224595	Bacteria	Firmicutes	Bacilli	Erysipelotrichales	Erysipelatoclostridiaceae	Faecalibacillus	Faecalibacillus intestinalis
MGYG000000046	2346	122	0.0520034	171480	246	2107	0.0122871	118	4	0.0502984	Bacteria	Firmicutes_C	Negativicutes	Veillonellales	Megasphaeraceae	Megasphaera	Megasphaera stantonii
MGYG000000047	3205	4	0.00124805	250356	13	1984	0.00792472	2	2	0.000624025	Bacteria	Firmicutes_A	Clostridia	Clostridiales	Clostridiaceae	Clostridium	Clostridium disporicum_A
MGYG000000048	2229	45	0.0201884	184751	53	1511	0.00817858	41	4	0.0183939	Bacteria	Firmicutes_A	Clostridia	Clostridiales	Clostridiaceae	Clostridium_P	Clostridium_P ventriculi
MGYG000000049	3352	13	0.00387828	252991	10	1700	0.00671961	12	1	0.00357995	Bacteria	Firmicutes_A	Clostridia	Peptostreptococcales	Peptostreptococcaceae	GCA-900066495	GCA-900066495 sp900066495
MGYG000000050	3566	238	0.0667414	274399	71	7499	0.0273288	227	11	0.0636568	Bacteria	Firmicutes_A	Clostridia	Lachnospirales	Lachnospiraceae	Blautia_A	Blautia_A sp900066505
MGYG000000051	3324	85	0.0255716	248417	23	5360	0.0215766	74	11	0.0222623	Bacteria	Firmicutes_A	Clostridia	Lachnospirales	Lachnospiraceae	Anaerosacchariphilus	Anaerosacchariphilus sp900066385
MGYG000000052	3280	9	0.0027439	241409	8	3784	0.0156746	9	0	0.0027439	Bacteria	Firmicutes_A	Clostridia	Lachnospirales	Lachnospiraceae	Anaerostipes	Anaerostipes sp000508985
MGYG000000053	1792	88	0.0491071	160408	29	3532	0.0220189	79	9	0.0440848	Bacteria	Bacteroidota	Bacteroidia	Bacteroidales	Rikenellaceae	Alistipes	Alistipes sp002358415
MGYG000000054	4431	316	0.0713157	384586	38	19870	0.0516659	267	49	0.0602573	Bacteria	Bacteroidota	Bacteroidia	Bacteroidales	Bacteroidaceae	Bacteroides	Bacteroides acidifaciens
MGYG000000055	2774	23	0.00829128	222026	12	3157	0.0142191	23	0	0.00829128	Bacteria	Bacteroidota	Bacteroidia	Bacteroidales	Muribaculaceae	Muribaculum	Muribaculum intestinale
MGYG000000056	2834	59	0.0208186	238840	17	3574	0.014964	58	1	0.0204658	Bacteria	Bacteroidota	Bacteroidia	Bacteroidales	Muribaculaceae	Muribaculum	Muribaculum sp002358615
MGYG000000057	3842	384	0.0999479	318185	205	18297	0.0575043	337	47	0.0877147	Bacteria	Bacteroidota	Bacteroidia	Bacteroidales	Bacteroidaceae	Bacteroides	Bacteroides sp002491635
MGYG000000058	3086	83	0.0268957	246933	36	4218	0.0170816	77	6	0.0249514	Bacteria	Firmicutes_A	Clostridia	Lachnospirales	Lachnospiraceae	Eubacterium_I	Eubacterium_I sp900066595
MGYG000000059	2764	73	0.026411	187483	48	2705	0.014428	63	10	0.0227931	Bacteria	Firmicutes_A	Clostridia	Oscillospirales	Oscillospiraceae	Lawsonibacter	Lawsonibacter sp900066645
MGYG000000060	3100	610	0.196774	234178	344	6701	0.028615	546	64	0.176129	Bacteria	Firmicutes_A	Clostridia	Lachnospirales	Lachnospiraceae	Lachnospira	Lachnospira eligens_A
MGYG000000061	1852	0	0	135778	0	6253	0.0460531	0	0	0	Bacteria	Actinobacteriota	Coriobacteriia	Coriobacteriales	Coriobacteriaceae	Collinsella	Collinsella aerofaciens_E
MGYG000000062	2882	212	0.07356	233910	259	2483	0.0106152	193	19	0.0669674	Bacteria	Firmicutes_A	Clostridia	Peptostreptococcales	Peptostreptococcaceae	Intestinibacter	Intestinibacter bartlettii
MGYG000000063	4081	6	0.00147023	303854	8	1829	0.00601934	6	0	0.00147023	Bacteria	Firmicutes_A	Clostridia	Peptostreptococcales	Anaerovoracaceae	Emergencia	Emergencia sp900066695
MGYG000000064	3029	26	0.00858369	245404	27	1631	0.00664618	25	1	0.00825355	Bacteria	Firmicutes_A	Clostridia	Clostridiales	Clostridiaceae	Clostridium	Clostridium baratii
MGYG000000065	2862	223	0.0779175	226040	44	6192	0.0273934	214	9	0.0747729	Bacteria	Firmicutes_A	Clostridia	Lachnospirales	Lachnospiraceae	Anaerostipes	Anaerostipes sp900066705
MGYG000000066	5033	22	0.00437115	397445	19	4630	0.0116494	20	2	0.00397377	Bacteria	Firmicutes_A	Clostridia	Lachnospirales	Lachnospiraceae	GCA-900066755	GCA-900066755 sp900066755
MGYG000000067	3494	77	0.0220378	268627	26	5736	0.021353	73	4	0.020893	Bacteria	Firmicutes_A	Clostridia	Lachnospirales	Lachnospiraceae	Lachnoclostridium_B	Lachnoclostridium_B sp900066765
MGYG000000068	2991	12	0.00401204	196091	22	2203	0.0112346	11	1	0.0036777	Bacteria	Firmicutes_A	Clostridia	Oscillospirales	Butyricicoccaceae	Agathobaculum	Agathobaculum sp900291975
MGYG000000069	2747	210	0.076447	199142	292	2836	0.0142411	188	22	0.0684383	Bacteria	Firmicutes_A	Clostridia	Oscillospirales	Acutalibacteraceae	Clostridium_A	Clostridium_A leptum
MGYG000000070	3911	343	0.0877014	254524	190	4155	0.0163246	314	29	0.0802864	Bacteria	Firmicutes_A	Clostridia	Oscillospirales	Oscillospiraceae	Lawsonibacter	Lawsonibacter sp900066825
MGYG000000071	3597	26	0.00722825	250449	10	2672	0.0106688	24	2	0.00667223	Bacteria	Firmicutes_A	Clostridia	Oscillospirales	Oscillospiraceae	Pseudoflavonifractor	Pseudoflavonifractor capillosus
MGYG000000072	2577	180	0.0698487	182522	316	2549	0.0139654	163	17	0.0632518	Bacteria	Firmicutes_A	Clostridia	Oscillospirales	Ruminococcaceae	UBA1394	UBA1394 sp900066845
MGYG000000073	2399	9	0.00375156	170387	9	1387	0.00814029	9	0	0.00375156	Bacteria	Firmicutes_A	Clostridia_A	Christensenellales	GCA-900066905	GCA-900066905	GCA-900066905 sp900066905
MGYG000000074	2641	798	0.302158	230597	2462	9119	0.0395452	668	130	0.252934	Bacteria	Bacteroidota	Bacteroidia	Bacteroidales	Rikenellaceae	Alistipes	Alistipes onderdonkii
MGYG000000075	3105	74	0.0238325	237437	72	1705	0.00718085	70	4	0.0225443	Bacteria	Firmicutes_A	Clostridia	Peptostreptococcales	Peptostreptococcaceae	Paraclostridium	Paraclostridium tenue
MGYG000000076	3899	862	0.221082	307020	443	10463	0.0340792	778	84	0.199538	Bacteria	Firmicutes_A	Clostridia	Lachnospirales	Lachnospiraceae	Roseburia	Roseburia intestinalis
MGYG000000077	2753	176	0.0639303	226034	90	5133	0.022709	169	7	0.0613876	Bacteria	Firmicutes_A	Clostridia	Lachnospirales	Lachnospiraceae	Anaerobutyricum	Anaerobutyricum soehngenii
MGYG000000078	2704	528	0.195266	216909	576	6217	0.0286618	467	61	0.172707	Bacteria	Firmicutes_A	Clostridia	Lachnospirales	Lachnospiraceae	Lachnospira	Lachnospira rogosae_A
MGYG000000079	2932	5	0.00170532	189879	9	1002	0.00527704	5	0	0.00170532	Bacteria	Firmicutes	Bacilli	Exiguobacterales	Exiguobacteraceae	Exiguobacterium	Exiguobacterium sp902362975
MGYG000000080	3200	226	0.070625	247765	45	3862	0.0155874	217	9	0.0678125	Bacteria	Firmicutes_A	Clostridia	Lachnospirales	Lachnospiraceae	Anaerostipes	Anaerostipes caccae
MGYG000000081	2249	16	0.00711427	152055	6	510	0.00335405	13	3	0.00578035	Bacteria	Actinobacteriota	Actinomycetia	Mycobacteriales	Mycobacteriaceae	Corynebacterium	Corynebacterium propinquum
MGYG000000082	3195	13	0.00406886	208796	8	742	0.00355371	13	0	0.00406886	Bacteria	Proteobacteria	Gammaproteobacteria	Pseudomonadales	Moraxellaceae	Acinetobacter	Acinetobacter mesopotamicus
MGYG000000083	5691	76	0.0133544	368942	38	1254	0.00339891	68	8	0.0119487	Bacteria	Firmicutes	Bacilli	Bacillales_B	DSM-1321	Peribacillus	Peribacillus simplex
MGYG000000084	2615	714	0.27304	191800	393	6615	0.0344891	638	76	0.243977	Bacteria	Firmicutes_A	Clostridia	Oscillospirales	Ruminococcaceae	Gemmiger	Gemmiger formicilis
MGYG000000085	1758	0	0	131010	0	6217	0.0474544	0	0	0	Bacteria	Actinobacteriota	Coriobacteriia	Coriobacteriales	Coriobacteriaceae	Collinsella	Collinsella aerofaciens_F
MGYG000000086	3238	244	0.0753552	215084	131	3834	0.0178256	216	28	0.0667078	Bacteria	Firmicutes_A	Clostridia	Oscillospirales	Oscillospiraceae	Lawsonibacter	Lawsonibacter sp902363045
MGYG000000087	3157	535	0.169465	238541	249	5643	0.0236563	477	58	0.151093	Bacteria	Firmicutes_A	Clostridia	Lachnospirales	Lachnospiraceae	CAG-81	CAG-81 sp000435795
MGYG000000088	1998	47	0.0235235	132553	18	1721	0.0129835	45	2	0.0225225	Bacteria	Firmicutes	Bacilli	Lactobacillales	Streptococcaceae	Streptococcus	Streptococcus lutetiensis
MGYG000000089	2904	370	0.12741	214274	948	3756	0.017529	326	44	0.112259	Bacteria	Firmicutes_A	Clostridia	Oscillospirales	Ruminococcaceae	CAG-353	CAG-353 sp900066885
MGYG000000090	3168	236	0.0744949	217607	182	3253	0.014949	214	22	0.0675505	Bacteria	Firmicutes_A	Clostridia	Oscillospirales	Oscillospiraceae	Lawsonibacter	Lawsonibacter sp014287875
MGYG000000091	6124	19	0.00310255	448686	21	1024	0.00228222	19	0	0.00310255	Bacteria	Proteobacteria	Gammaproteobacteria	Burkholderiales	Burkholderiaceae	Achromobacter	Achromobacter xylosoxidans
MGYG000000092	3380	227	0.0671598	256796	116	5516	0.0214801	219	8	0.0647929	Bacteria	Firmicutes_A	Clostridia	Lachnospirales	Lachnospiraceae	UBA7160	UBA7160 sp902363135
MGYG000000093	5814	154	0.0264878	400356	6	13311	0.0332479	148	6	0.0254558	Bacteria	Proteobacteria	Gammaproteobacteria	Enterobacterales	Enterobacteriaceae	Klebsiella_A	Klebsiella_A grimontii
MGYG000000094	1944	0	0	143314	0	6260	0.0436803	0	0	0	Bacteria	Actinobacteriota	Coriobacteriia	Coriobacteriales	Coriobacteriaceae	Collinsella	Collinsella sp902363125
MGYG000000095	4816	155	0.0321844	376352	26	4613	0.0122571	144	11	0.0299003	Bacteria	Firmicutes_A	Clostridia	Lachnospirales	Lachnospiraceae	GCA-900066755	GCA-900066755 sp902363085
MGYG000000096	2302	31	0.0134666	144035	26	766	0.00531815	29	2	0.0125977	Bacteria	Firmicutes	Bacilli	Lactobacillales	Lactobacillaceae	Leuconostoc	Leuconostoc pseudomesenteroides
MGYG000000097	1802	29	0.0160932	130007	4	1209	0.0092995	28	1	0.0155383	Bacteria	Firmicutes	Bacilli	Lactobacillales	Lactobacillaceae	Ligilactobacillus	Ligilactobacillus animalis
MGYG000000098	3996	507	0.126877	348131	159	15690	0.0450692	438	69	0.10961	Bacteria	Bacteroidota	Bacteroidia	Bacteroidales	Bacteroidaceae	Bacteroides	Bacteroides bouchesdurhonensis
MGYG000000099	3827	850	0.222106	263143	2119	6428	0.0244278	741	109	0.193624	Bacteria	Firmicutes_A	Clostridia	Oscillospirales	Oscillospiraceae	Flavonifractor	Flavonifractor plautii
MGYG000000100	2539	82	0.0322962	192422	54	1457	0.0075719	74	8	0.0291453	Bacteria	Firmicutes_C	Negativicutes	Selenomonadales	Massilibacillaceae	CABIZH01	CABIZH01 sp902363205
MGYG000000101	2290	16	0.0069869	160965	7	552	0.00342932	16	0	0.0069869	Bacteria	Actinobacteriota	Actinomycetia	Actinomycetales	Micrococcaceae	Micrococcus	Micrococcus luteus
MGYG000000102	3692	18	0.00487541	282097	12	2131	0.00755414	16	2	0.00433369	Bacteria	Firmicutes_A	Clostridia	Peptostreptococcales	Peptostreptococcaceae	Terrisporobacter	Terrisporobacter sp902363255
MGYG000000103	3563	50	0.0140331	294467	24	1483	0.00503622	48	2	0.0134718	Bacteria	Firmicutes_A	Clostridia	Peptostreptococcales	Anaerovoracaceae	Bacilliculturomica	Bacilliculturomica massiliensis
MGYG000000104	3284	86	0.0261876	269491	5	2472	0.00917285	84	2	0.0255786	Bacteria	Firmicutes_A	Clostridia	Clostridiales	Clostridiaceae	Clostridium	Clostridium cuniculi
MGYG000000105	3264	615	0.188419	293687	214	17362	0.0591174	535	80	0.163909	Bacteria	Bacteroidota	Bacteroidia	Bacteroidales	Bacteroidaceae	Bacteroides	Bacteroides clarus
MGYG000000106	3011	226	0.0750581	203344	274	3177	0.0156238	208	18	0.06908	Bacteria	Firmicutes	Bacilli	Lactobacillales	Enterococcaceae	Enterococcus_D	Enterococcus_D gallinarum
MGYG000000107	5398	449	0.083179	374117	49	13180	0.0352296	435	14	0.0805854	Bacteria	Proteobacteria	Gammaproteobacteria	Enterobacterales	Enterobacteriaceae	Klebsiella_A	Klebsiella_A oxytoca
MGYG000000108	4382	438	0.0999544	303377	32	12901	0.0425246	431	7	0.0983569	Bacteria	Proteobacteria	Gammaproteobacteria	Enterobacterales	Enterobacteriaceae	Citrobacter	Citrobacter freundii
MGYG000000109	1915	2	0.00104439	137726	0	2094	0.0152041	2	0	0.00104439	Bacteria	Firmicutes	Bacilli	Lactobacillales	Streptococcaceae	Streptococcus	Streptococcus sp004166885
MGYG000000110	4423	435	0.0983495	304039	35	9902	0.0325682	419	16	0.0947321	Bacteria	Proteobacteria	Gammaproteobacteria	Enterobacterales	Enterobacteriaceae	Kluyvera	Kluyvera sp902363335
MGYG000000111	2305	28	0.0121475	156986	12	612	0.00389844	25	3	0.010846	Bacteria	Actinobacteriota	Actinomycetia	Propionibacteriales	Propionibacteriaceae	Cutibacterium	Cutibacterium acnes
MGYG000000112	2572	1	0.000388802	184722	2	672	0.0036379	1	0	0.000388802	Bacteria	Actinobacteriota	Actinomycetia	Actinomycetales	Actinomycetaceae	Actinomyces	Actinomyces sp900323545
MGYG000000113	2036	185	0.0908644	151711	10	2432	0.0160305	183	2	0.0898821	Bacteria	Firmicutes	Bacilli	Lactobacillales	Streptococcaceae	Streptococcus	Streptococcus salivarius
MGYG000000114	1897	87	0.0458619	137562	3	2072	0.0150623	85	2	0.0448076	Bacteria	Firmicutes	Bacilli	Lactobacillales	Streptococcaceae	Streptococcus	Streptococcus sp902363395
MGYG000000115	3302	103	0.0311932	258011	28	1606	0.00622454	99	4	0.0299818	Bacteria	Firmicutes_A	Clostridia	Clostridiales	Clostridiaceae	Clostridium_J	Clostridium_J sp902363375
MGYG000000116	3130	22	0.00702875	208059	13	957	0.00459966	21	1	0.00670927	Bacteria	Firmicutes	Bacilli	Exiguobacterales	Exiguobacteraceae	Exiguobacterium_A	Exiguobacterium_A sp902363455
MGYG000000117	2862	142	0.0496157	245154	58	4661	0.0190125	129	13	0.0450734	Bacteria	Bacteroidota	Bacteroidia	Bacteroidales	Barnesiellaceae	Barnesiella	Barnesiella sp003150885
MGYG000000118	2836	93	0.0327927	222167	53	3671	0.0165236	85	8	0.0299718	Bacteria	Firmicutes_A	Clostridia	Lachnospirales	Lachnospiraceae	NSJ-38	NSJ-38 sp902363445
MGYG000000119	3291	300	0.0911577	258403	40	7417	0.0287032	274	26	0.0832574	Bacteria	Firmicutes_A	Clostridia	Lachnospirales	Lachnospiraceae	Blautia	Blautia sp000432195
MGYG000000120	2060	115	0.0558252	175851	18	918	0.00522033	108	7	0.0524272	Bacteria	Firmicutes_A	Clostridia	Tissierellales	Peptoniphilaceae	Peptoniphilus_A	Peptoniphilus_A harei_A
MGYG000000121	4093	187	0.0456878	301998	17	1796	0.00594706	174	13	0.0425116	Bacteria	Firmicutes_A	Clostridia	Eubacteriales	Eubacteriaceae	Eubacterium	Eubacterium callanderi
MGYG000000122	2411	6	0.00248859	169793	8	859	0.0050591	6	0	0.00248859	Bacteria	Firmicutes	Bacilli	Staphylococcales	Staphylococcaceae	Staphylococcus	Staphylococcus epidermidis
MGYG000000123	5187	965	0.186042	414988	1037	10866	0.0261839	870	95	0.167727	Bacteria	Firmicutes_A	Clostridia	Lachnospirales	Lachnospiraceae	Blautia	Blautia sp001304935
MGYG000000124	4806	22	0.00457761	326404	2	12574	0.0385228	22	0	0.00457761	Bacteria	Proteobacteria	Gammaproteobacteria	Enterobacterales	Enterobacteriaceae	Citrobacter	Citrobacter youngae
MGYG000000125	3174	49	0.0154379	253542	25	1460	0.00575841	44	5	0.0138626	Bacteria	Firmicutes_A	Clostridia	Clostridiales	Clostridiaceae	Clostridium_B	Clostridium_B tyrobutyricum
MGYG000000126	4079	64	0.0156901	317583	29	1610	0.00506954	61	3	0.0149546	Bacteria	Firmicutes_A	Clostridia	Peptostreptococcales	Anaerovoracaceae	BX12	BX12 sp902363595
MGYG000000127	5596	197	0.0352037	446400	68	4393	0.00984095	182	15	0.0325232	Bacteria	Firmicutes_A	Clostridia	Lachnospirales	Lachnospiraceae	Catenibacillus	Catenibacillus sp902363555
MGYG000000128	2588	189	0.0730294	208764	353	3603	0.0172587	160	29	0.0618238	Bacteria	Bacteroidota	Bacteroidia	Bacteroidales	Rikenellaceae	Alistipes	Alistipes sp902363575
MGYG000000129	2528	44	0.0174051	180725	15	1893	0.0104745	40	4	0.0158228	Bacteria	Firmicutes_A	Clostridia	Oscillospirales	Acutalibacteraceae	Marseille-P4683	Marseille-P4683 sp900232885
MGYG000000130	1822	55	0.0301866	149176	12	757	0.00507454	52	3	0.0285401	Bacteria	Firmicutes_A	Clostridia	Tissierellales	Peptoniphilaceae	Peptoniphilus_C	Peptoniphilus_C sp902363535
MGYG000000131	3187	9	0.00282397	222142	9	1893	0.00852158	8	1	0.0025102	Bacteria	Firmicutes_A	Clostridia	Oscillospirales	Ruminococcaceae	Anaerotruncus	Anaerotruncus rubiinfantis
MGYG000000132	2843	12	0.00422089	204476	2	1884	0.0092138	12	0	0.00422089	Bacteria	Firmicutes	Bacilli	Erysipelotrichales	Erysipelatoclostridiaceae	Beduini	Beduini sp902363625
MGYG000000133	3065	1113	0.363132	236852	2596	13530	0.0571243	989	124	0.322675	Bacteria	Firmicutes_A	Clostridia	Lachnospirales	Lachnospiraceae	Blautia_A	Blautia_A caecimuris
MGYG000000134	3090	99	0.0320388	223526	72	2875	0.012862	92	7	0.0297735	Bacteria	Firmicutes	Bacilli	Erysipelotrichales	Erysipelatoclostridiaceae	Longibaculum	Longibaculum muris
MGYG000000135	4806	171	0.0355805	406166	56	5470	0.0134674	162	9	0.0337079	Bacteria	Firmicutes_A	Clostridia	Lachnospirales	Lachnospiraceae	Murimonas	Murimonas intestini
MGYG000000136	3688	452	0.12256	274673	271	8686	0.0316231	393	59	0.106562	Bacteria	Firmicutes_A	Clostridia	Lachnospirales	Lachnospiraceae	Agathobacter	Agathobacter sp000434275
MGYG000000137	3652	212	0.0580504	281660	153	5685	0.0201839	200	12	0.0547645	Bacteria	Firmicutes_A	Clostridia	Lachnospirales	Lachnospiraceae	UBA7160	UBA7160 sp902363665
MGYG000000138	4122	696	0.16885	364121	470	15859	0.0435542	583	113	0.141436	Bacteria	Bacteroidota	Bacteroidia	Bacteroidales	Tannerellaceae	Parabacteroides	Parabacteroides johnsonii
MGYG000000139	2401	145	0.0603915	202405	60	4033	0.0199254	130	15	0.0541441	Bacteria	Firmicutes_A	Clostridia	Lachnospirales	Lachnospiraceae	Eubacterium_G	Eubacterium_G sp000434315
MGYG000000140	3085	627	0.203241	259851	992	8515	0.0327688	567	60	0.183793	Bacteria	Firmicutes_A	Clostridia	Lachnospirales	Lachnospiraceae	UMGS1375	UMGS1375 sp900066615
MGYG000000141	3401	219	0.0643928	250628	106	5175	0.0206481	204	15	0.0599824	Bacteria	Firmicutes_A	Clostridia	Lachnospirales	Lachnospiraceae	UBA7182	UBA7182 sp003480725
MGYG000000142	3284	855	0.260353	252111	308	11473	0.0455077	777	78	0.236602	Bacteria	Firmicutes_A	Clostridia	Lachnospirales	Lachnospiraceae	Blautia_A	Blautia_A massiliensis
MGYG000000143	2763	217	0.0785378	187302	94	1215	0.00648685	190	27	0.0687658	Bacteria	Firmicutes	Bacilli	Haloplasmatales_A	Turicibacteraceae	Turicibacter	Turicibacter sanguinis
MGYG000000144	2654	575	0.216654	235803	1463	6897	0.029249	479	96	0.180482	Bacteria	Bacteroidota	Bacteroidia	Bacteroidales	Barnesiellaceae	Barnesiella	Barnesiella intestinihominis
MGYG000000145	4174	94	0.0225204	329052	39	4520	0.0137364	88	6	0.0210829	Bacteria	Firmicutes_A	Clostridia	Lachnospirales	Lachnospiraceae	Lacrimispora	Lacrimispora sp902363735
MGYG000000146	3243	635	0.195806	242966	931	7254	0.029856	569	66	0.175455	Bacteria	Firmicutes_A	Clostridia	Lachnospirales	Lachnospiraceae	Dorea	Dorea formicigenerans
MGYG000000147	4347	23	0.00529101	309670	5	1212	0.00391384	22	1	0.00506096	Bacteria	Firmicutes	Bacilli	Bacillales	Bacillaceae	Bacillus	Bacillus paralicheniformis
MGYG000000148	2649	495	0.186863	213030	1205	7446	0.0349528	457	38	0.172518	Bacteria	Firmicutes_A	Clostridia	Lachnospirales	Lachnospiraceae	Faecalimonas	Faecalimonas phoceensis
MGYG000000149	3598	65	0.0180656	273732	85	2608	0.00952757	62	3	0.0172318	Bacteria	Firmicutes_A	Clostridia	Clostridiales	Clostridiaceae	Clostridium	Clostridium saudiense
MGYG000000150	6836	521	0.0762142	519093	533	7594	0.0146294	459	62	0.0671445	Bacteria	Firmicutes_A	Clostridia	Lachnospirales	Lachnospiraceae	Hungatella	Hungatella sp005845265
MGYG000000151	3310	215	0.0649547	267025	121	2089	0.00782324	205	10	0.0619335	Bacteria	Firmicutes_A	Clostridia	Clostridiales	Clostridiaceae	Clostridium	Clostridium paraputrificum
MGYG000000152	5771	145	0.0251256	435152	60	5252	0.0120693	134	11	0.0232195	Bacteria	Firmicutes_A	Clostridia	Lachnospirales	Lachnospiraceae	Lacrimispora	Lacrimispora sp902363835
MGYG000000153	2811	229	0.0814657	216162	130	5810	0.026878	216	13	0.076841	Bacteria	Firmicutes_A	Clostridia	Lachnospirales	Lachnospiraceae	CAG-45	CAG-45 sp000438375
MGYG000000154	2828	390	0.137907	212421	512	6410	0.0301759	357	33	0.126238	Bacteria	Firmicutes_A	Clostridia	Lachnospirales	Lachnospiraceae	RUG115	RUG115 sp900066395
MGYG000000155	2258	5	0.00221435	143017	0	738	0.00516023	5	0	0.00221435	Bacteria	Firmicutes	Bacilli	Lactobacillales	Lactobacillaceae	Weissella	Weissella confusa
MGYG000000156	1928	3	0.00155602	141342	0	6336	0.0448274	3	0	0.00155602	Bacteria	Actinobacteriota	Coriobacteriia	Coriobacteriales	Coriobacteriaceae	Collinsella	Collinsella sp002232035
MGYG000000157	3334	100	0.029994	254855	40	1684	0.00660768	93	7	0.0278944	Bacteria	Firmicutes_A	Clostridia	Peptostreptococcales	Peptostreptococcaceae	Paraclostridium	Paraclostridium sordellii
MGYG000000158	1944	6	0.00308642	143527	1	6393	0.0445421	5	1	0.00257202	Bacteria	Actinobacteriota	Coriobacteriia	Coriobacteriales	Coriobacteriaceae	Collinsella	Collinsella sp003436275
MGYG000000159	3054	361	0.118206	237192	323	5581	0.0235295	336	25	0.11002	Bacteria	Firmicutes_A	Clostridia	Lachnospirales	Lachnospiraceae	Sellimonas	Sellimonas intestinalis
MGYG000000160	1764	15	0.0085034	129536	4	2508	0.0193614	14	1	0.00793651	Bacteria	Actinobacteriota	Coriobacteriia	Coriobacteriales	Coriobacteriaceae	Collinsella	Collinsella sp003479805
MGYG000000161	2026	364	0.179664	148262	303	2929	0.0197556	336	28	0.165844	Bacteria	Firmicutes	Bacilli	Lactobacillales	Lactobacillaceae	Lactobacillus	Lactobacillus amylovorus
MGYG000000162	3058	114	0.0372793	198584	128	4215	0.0212253	103	11	0.0336821	Bacteria	Firmicutes	Bacilli	Lactobacillales	Enterococcaceae	Enterococcus_B	Enterococcus_B durans
MGYG000000163	2665	34	0.012758	167903	11	2257	0.0134423	32	2	0.0120075	Bacteria	Firmicutes	Bacilli	Lactobacillales	Enterococcaceae	Enterococcus_C	Enterococcus_C asini
MGYG000000164	2916	362	0.124143	224244	328	6101	0.027207	337	25	0.115569	Bacteria	Firmicutes_A	Clostridia	Lachnospirales	Lachnospiraceae	Mediterraneibacter_A	Mediterraneibacter_A butyricigenes
MGYG000000165	3673	21	0.0057174	281047	5	5299	0.0188545	21	0	0.0057174	Bacteria	Firmicutes_A	Clostridia	Lachnospirales	Lachnospiraceae	Extibacter	Extibacter muris
MGYG000000166	1931	49	0.0253755	124597	24	804	0.0064528	49	0	0.0253755	Bacteria	Firmicutes	Bacilli	Lactobacillales	Lactobacillaceae	Limosilactobacillus	Limosilactobacillus fermentum
MGYG000000167	1971	196	0.0994419	142400	6	6459	0.0453581	179	17	0.0908168	Bacteria	Actinobacteriota	Coriobacteriia	Coriobacteriales	Coriobacteriaceae	Collinsella	Collinsella sp002232035
MGYG000000168	4177	66	0.0158008	396948	18	3389	0.00853764	62	4	0.0148432	Bacteria	Bacteroidota	Bacteroidia	Bacteroidales	Marinifilaceae	Butyricimonas	Butyricimonas sp003479425
MGYG000000169	2582	159	0.0615802	215287	93	3908	0.0181525	150	9	0.0580945	Bacteria	Firmicutes_A	Clostridia	Lachnospirales	Lachnospiraceae	Eubacterium_G	Eubacterium_G sp000432355
MGYG000000170	2606	111	0.042594	227047	46	2571	0.0113236	102	9	0.0391404	Bacteria	Bacteroidota	Bacteroidia	Bacteroidales	Rikenellaceae	Alistipes_A	Alistipes_A sp900240235
MGYG000000171	3285	442	0.134551	252164	82	10180	0.0403706	409	33	0.124505	Bacteria	Firmicutes_A	Clostridia	Lachnospirales	Lachnospiraceae	Blautia_A	Blautia_A sp900120195
MGYG000000172	5691	451	0.0792479	444595	83	6542	0.0147145	408	43	0.0716921	Bacteria	Firmicutes_A	Clostridia	Lachnospirales	Lachnospiraceae	Enterocloster	Enterocloster lavalensis
MGYG000000173	1916	122	0.0636743	143566	12	1414	0.00984913	109	13	0.0568894	Bacteria	Firmicutes	Bacilli	Erysipelotrichales	Erysipelotrichaceae	Bulleidia	Bulleidia moorei
MGYG000000174	4949	374	0.0755708	476410	78	11323	0.0237673	333	41	0.0672863	Bacteria	Bacteroidota	Bacteroidia	Bacteroidales	Tannerellaceae	Parabacteroides	Parabacteroides faecis
MGYG000000175	4520	73	0.0161504	349928	13	6364	0.0181866	69	4	0.0152655	Bacteria	Firmicutes_A	Clostridia	Lachnospirales	Lachnospiraceae	Muricomes	Muricomes sp000509105
MGYG000000176	5310	99	0.0186441	422453	25	6975	0.0165107	95	4	0.0178908	Bacteria	Firmicutes_A	Clostridia	Lachnospirales	Lachnospiraceae	Muricomes	Muricomes oroticus
MGYG000000177	2432	323	0.132812	180872	791	3260	0.0180238	291	32	0.119655	Bacteria	Firmicutes_A	Clostridia	Lachnospirales	Anaerotignaceae	Anaerotignum	Anaerotignum faecicola
MGYG000000178	2931	128	0.0436711	198235	27	2764	0.013943	118	10	0.0402593	Bacteria	Firmicutes_A	Clostridia	Oscillospirales	Oscillospiraceae	Lawsonibacter	Lawsonibacter sp003478995
MGYG000000179	5520	350	0.0634058	413066	183	7447	0.0180286	320	30	0.057971	Bacteria	Firmicutes_A	Clostridia	Lachnospirales	Lachnospiraceae	Enterocloster	Enterocloster aldenensis
MGYG000000180	2156	10	0.00463822	153287	0	6326	0.041269	10	0	0.00463822	Bacteria	Actinobacteriota	Coriobacteriia	Coriobacteriales	Coriobacteriaceae	Collinsella	Collinsella sp003459505
MGYG000000181	2761	108	0.0391163	196165	91	5133	0.0261667	100	8	0.0362188	Bacteria	Firmicutes_A	Clostridia	Lachnospirales	Lachnospiraceae	UBA9414	UBA9414 sp003458885
MGYG000000182	2290	72	0.031441	180324	23	2438	0.0135201	68	4	0.0296943	Bacteria	Firmicutes_C	Negativicutes	Selenomonadales	Selenomonadaceae	Mitsuokella	Mitsuokella sp003458855
MGYG000000183	4390	301	0.0685649	416159	91	4117	0.00989285	273	28	0.0621868	Bacteria	Bacteroidota	Bacteroidia	Bacteroidales	Marinifilaceae	Butyricimonas	Butyricimonas paravirosa
MGYG000000184	3344	640	0.191388	256131	128	11978	0.0467651	591	49	0.176734	Bacteria	Firmicutes_A	Clostridia	Lachnospirales	Lachnospiraceae	Blautia_A	Blautia_A luti
MGYG000000185	3180	261	0.0820755	210044	207	2633	0.0125355	238	23	0.0748428	Bacteria	Firmicutes_A	Clostridia	Oscillospirales	Butyricicoccaceae	Agathobaculum	Agathobaculum butyriciproducens
MGYG000000186	2222	310	0.139514	166491	30	4301	0.0258332	285	25	0.128263	Bacteria	Firmicutes	Bacilli	Erysipelotrichales	Erysipelotrichaceae	Holdemanella	Holdemanella sp003458715
MGYG000000187	2867	426	0.148587	199205	105	6247	0.0313597	388	38	0.135333	Bacteria	Firmicutes_A	Clostridia	Lachnospirales	Lachnospiraceae	Lachnospira	Lachnospira sp003537285
MGYG000000188	1913	47	0.0245687	141964	0	6320	0.0445183	42	5	0.021955	Bacteria	Actinobacteriota	Coriobacteriia	Coriobacteriales	Coriobacteriaceae	Collinsella	Collinsella sp003462685
MGYG000000189	2543	281	0.110499	205852	112	4917	0.0238861	245	36	0.0963429	Bacteria	Firmicutes_A	Clostridia	Lachnospirales	Lachnospiraceae	Coprococcus	Coprococcus sp900066115
MGYG000000190	2594	164	0.0632228	205018	44	4311	0.0210274	152	12	0.0585968	Bacteria	Firmicutes_A	Clostridia	Lachnospirales	Lachnospiraceae	CAG-127	CAG-127 sp900319515
MGYG000000191	2834	41	0.0144672	199596	28	1272	0.00637287	40	1	0.0141143	Bacteria	Firmicutes	Bacilli	Bacillales_B	Bacillaceae_C	Weizmannia	Weizmannia coagulans
MGYG000000192	3416	32	0.00936768	244659	14	1720	0.00703019	30	2	0.0087822	Bacteria	Firmicutes	Bacilli	Erysipelotrichales	Erysipelotrichaceae	Holdemania	Holdemania filiformis
MGYG000000193	3831	745	0.194466	284647	1757	6394	0.0224629	673	72	0.175672	Bacteria	Firmicutes_A	Clostridia	Lachnospirales	Lachnospiraceae	KLE1615	KLE1615 sp900066985
MGYG000000194	3290	346	0.105167	250647	61	6160	0.0245764	317	29	0.0963526	Bacteria	Firmicutes_A	Clostridia	Lachnospirales	Lachnospiraceae	UBA9502	UBA9502 sp003478505
MGYG000000195	3215	512	0.159253	223009	261	9680	0.0434063	464	48	0.144323	Bacteria	Firmicutes_A	Clostridia	Oscillospirales	Ruminococcaceae	Faecalibacterium	Faecalibacterium prausnitzii_E
MGYG000000196	5031	2100	0.417412	469975	2651	30317	0.0645077	1707	393	0.339296	Bacteria	Bacteroidota	Bacteroidia	Bacteroidales	Bacteroidaceae	Bacteroides	Bacteroides thetaiotaomicron
MGYG000000197	2049	34	0.0165935	148180	1	6271	0.0423202	31	3	0.0151293	Bacteria	Actinobacteriota	Coriobacteriia	Coriobacteriales	Coriobacteriaceae	Collinsella	Collinsella sp003458415
MGYG000000198	5877	479	0.0815042	444170	269	7542	0.01698	432	47	0.0735069	Bacteria	Firmicutes_A	Clostridia	Lachnospirales	Lachnospiraceae	Enterocloster	Enterocloster citroniae
MGYG000000199	1909	134	0.0701938	141680	8	2352	0.0166008	130	4	0.0680985	Bacteria	Firmicutes	Bacilli	Lactobacillales	Streptococcaceae	Streptococcus	Streptococcus parasanguinis_B
MGYG000000200	3748	576	0.153682	287248	240	13522	0.0470743	528	48	0.140875	Bacteria	Firmicutes_A	Clostridia	Lachnospirales	Lachnospiraceae	Blautia_A	Blautia_A sp003471165
MGYG000000201	4251	801	0.188426	321613	565	10576	0.0328842	723	78	0.170078	Bacteria	Firmicutes_A	Clostridia	Lachnospirales	Lachnospiraceae	Blautia_A	Blautia_A sp900066145
MGYG000000202	4386	73	0.0166439	362570	39	4130	0.0113909	71	2	0.0161879	Bacteria	Firmicutes_A	Clostridia	Lachnospirales	Lachnospiraceae	AF33-28	AF33-28 sp003477885
MGYG000000203	3661	63	0.0172084	345729	12	3629	0.0104967	55	8	0.0150232	Bacteria	Bacteroidota	Bacteroidia	Bacteroidales	Marinifilaceae	Butyricimonas	Butyricimonas virosa
MGYG000000204	2322	137	0.0590009	199517	68	3745	0.0187703	123	14	0.0529716	Bacteria	Firmicutes_A	Clostridia	Lachnospirales	Lachnospiraceae	Eubacterium_G	Eubacterium_G sp000435815
MGYG000000205	3466	324	0.0934795	252634	74	6318	0.0250085	291	33	0.0839585	Bacteria	Firmicutes_A	Clostridia	Lachnospirales	Lachnospiraceae	CAG-81	CAG-81 sp900066535
MGYG000000206	2852	198	0.069425	214073	233	5396	0.0252064	184	14	0.0645161	Bacteria	Firmicutes_A	Clostridia	Lachnospirales	Lachnospiraceae	Lachnoclostridium_B	Lachnoclostridium_B sp900066555
MGYG000000207	1888	0	0	138732	0	6375	0.0459519	0	0	0	Bacteria	Actinobacteriota	Coriobacteriia	Coriobacteriales	Coriobacteriaceae	Collinsella	Collinsella sp002232035
MGYG000000208	2436	321	0.131773	206411	524	4748	0.0230027	298	23	0.122332	Bacteria	Firmicutes_A	Clostridia	Lachnospirales	Lachnospiraceae	Eubacterium_G	Eubacterium_G ventriosum
MGYG000000209	2913	251	0.0861655	235800	457	4161	0.0176463	235	16	0.0806728	Bacteria	Firmicutes_A	Clostridia	Lachnospirales	Lachnospiraceae	Eubacterium_F	Eubacterium_F sp003491505
MGYG000000210	1923	0	0	140917	0	6281	0.0445723	0	0	0	Bacteria	Actinobacteriota	Coriobacteriia	Coriobacteriales	Coriobacteriaceae	Collinsella	-
MGYG000000211	5037	415	0.0823903	474757	58	17480	0.0368188	356	59	0.070677	Bacteria	Bacteroidota	Bacteroidia	Bacteroidales	Bacteroidaceae	Bacteroides	Bacteroides sp900556215
MGYG000000212	3453	515	0.149146	264908	293	10248	0.0386851	466	49	0.134955	Bacteria	Firmicutes_A	Clostridia	Lachnospirales	Lachnospiraceae	Blautia_A	Blautia_A obeum
MGYG000000213	4138	295	0.0712905	298460	156	11864	0.0397507	267	28	0.0645239	Bacteria	Firmicutes_A	Clostridia	Lachnospirales	Lachnospiraceae	Blautia_A	Blautia_A sp003477525
MGYG000000214	1971	97	0.0492136	134160	4	1922	0.0143262	89	8	0.0451547	Bacteria	Firmicutes_C	Negativicutes	Veillonellales	Veillonellaceae	Veillonella	Veillonella dispar_A
MGYG000000215	2867	867	0.302407	221833	1314	10414	0.0469452	698	169	0.24346	Bacteria	Bacteroidota	Bacteroidia	Bacteroidales	Bacteroidaceae	Prevotella	Prevotella stercorea
MGYG000000216	3656	441	0.120624	260222	127	10832	0.041626	405	36	0.110777	Bacteria	Firmicutes_A	Clostridia	Lachnospirales	Lachnospiraceae	Blautia_A	Blautia_A sp003474435
MGYG000000217	3675	397	0.108027	250479	67	6462	0.0257986	361	36	0.0982313	Bacteria	Firmicutes_A	Clostridia	Lachnospirales	Lachnospiraceae	Acetatifactor	Acetatifactor sp900066565
MGYG000000218	2157	50	0.0231803	164615	16	1607	0.00976217	47	3	0.0217895	Bacteria	Firmicutes_C	Negativicutes	Acidaminococcales	Acidaminococcaceae	Acidaminococcus	Acidaminococcus provencensis
MGYG000000219	3945	2	0.000506971	291654	2	1723	0.00590769	2	0	0.000506971	Bacteria	Firmicutes_A	Clostridia	Eubacteriales	Eubacteriaceae	Eubacterium	Eubacterium maltosivorans
MGYG000000220	2928	27	0.00922131	203670	3	1631	0.00800805	27	0	0.00922131	Bacteria	Firmicutes_A	Clostridia	Oscillospirales	Butyricicoccaceae	AM07-15	AM07-15 sp003477405
MGYG000000221	2861	101	0.0353023	255163	27	8498	0.0333042	86	15	0.0300594	Bacteria	Bacteroidota	Bacteroidia	Bacteroidales	Tannerellaceae	Parabacteroides	Parabacteroides bouchesdurhonensis
MGYG000000222	3511	215	0.0612361	307683	64	9401	0.0305542	195	20	0.0555397	Bacteria	Bacteroidota	Bacteroidia	Bacteroidales	Tannerellaceae	Parabacteroides	Parabacteroides sp003473295
MGYG000000223	4266	575	0.134787	309994	1456	4984	0.0160777	502	73	0.117675	Bacteria	Firmicutes	Bacilli	Erysipelotrichales	Erysipelotrichaceae	NSJ-61	NSJ-61 sp003433845
MGYG000000224	3081	449	0.145732	277388	74	16475	0.0593933	414	35	0.134372	Bacteria	Bacteroidota	Bacteroidia	Bacteroidales	Bacteroidaceae	Bacteroides	Bacteroides sp003545565
MGYG000000225	1919	67	0.034914	155258	32	1729	0.0111363	66	1	0.0343929	Bacteria	Proteobacteria	Gammaproteobacteria	Burkholderiales	Burkholderiaceae	Duodenibacillus	Duodenibacillus sp003472385
MGYG000000226	2242	25	0.0111508	159769	19	1063	0.00665336	24	1	0.0107047	Bacteria	Firmicutes	Bacilli	Lactobacillales	Streptococcaceae	Lactococcus	Lactococcus lactis
MGYG000000227	4874	12	0.00246204	332549	14	1256	0.00377689	12	0	0.00246204	Bacteria	Firmicutes	Bacilli	Bacillales	Bacillaceae	Bacillus	Bacillus sonorensis
MGYG000000228	2006	17	0.00847458	147249	0	6396	0.0434366	17	0	0.00847458	Bacteria	Actinobacteriota	Coriobacteriia	Coriobacteriales	Coriobacteriaceae	Collinsella	Collinsella sp900544115
MGYG000000229	2548	84	0.032967	210121	60	5937	0.0282551	81	3	0.0317896	Bacteria	Firmicutes_A	Clostridia	Lachnospirales	Lachnospiraceae	CAG-317	CAG-317 sp000433215
MGYG000000230	1912	23	0.0120293	135384	1	1053	0.00777788	23	0	0.0120293	Bacteria	Firmicutes	Bacilli	Lactobacillales	Streptococcaceae	Lactococcus	Lactococcus petauri
MGYG000000231	2645	321	0.121361	217597	193	4834	0.0222154	298	23	0.112665	Bacteria	Firmicutes_A	Clostridia	Lachnospirales	Lachnospiraceae	Coprococcus	Coprococcus eutactus_A
MGYG000000232	1956	10	0.00511247	143981	1	6295	0.043721	10	0	0.00511247	Bacteria	Actinobacteriota	Coriobacteriia	Coriobacteriales	Coriobacteriaceae	Collinsella	Collinsella sp902364645
MGYG000000233	2987	354	0.118514	226088	113	6126	0.0270956	330	24	0.110479	Bacteria	Firmicutes_A	Clostridia	Lachnospirales	Lachnospiraceae	CAG-81	CAG-81 sp900066785
MGYG000000234	2190	69	0.0315068	156047	11	1552	0.00994572	67	2	0.0305936	Bacteria	Firmicutes	Bacilli	Lactobacillales	Vagococcaceae	Vagococcus	Vagococcus teuberi
MGYG000000235	4629	253	0.0546554	324093	6	11062	0.0341322	238	15	0.051415	Bacteria	Proteobacteria	Gammaproteobacteria	Enterobacterales	Enterobacteriaceae	Enterobacter	Enterobacter kobei
MGYG000000236	4523	1818	0.401946	393649	3108	25259	0.0641663	1480	338	0.327216	Bacteria	Bacteroidota	Bacteroidia	Bacteroidales	Bacteroidaceae	Bacteroides	Bacteroides fragilis_A
MGYG000000237	2001	0	0	145119	2	6311	0.0434884	0	0	0	Bacteria	Actinobacteriota	Coriobacteriia	Coriobacteriales	Coriobacteriaceae	Collinsella	Collinsella sp003470665
MGYG000000238	3374	0	0	222383	1	2913	0.013099	0	0	0	Bacteria	Firmicutes	Bacilli	Lactobacillales	Enterococcaceae	Enterococcus_D	Enterococcus_D casseliflavus
MGYG000000239	1941	0	0	143496	0	6275	0.0437294	0	0	0	Bacteria	Actinobacteriota	Coriobacteriia	Coriobacteriales	Coriobacteriaceae	Collinsella	Collinsella sp003471585
MGYG000000240	2583	93	0.0360046	194390	63	2515	0.0129379	90	3	0.0348432	Bacteria	Firmicutes	Bacilli	Erysipelotrichales	Erysipelotrichaceae	Amedibacterium	Amedibacterium intestinale
MGYG000000241	2265	46	0.0203091	174281	21	896	0.00514112	44	2	0.019426	Bacteria	Desulfobacterota	Desulfovibrionia	Desulfovibrionales	Desulfovibrionaceae	Desulfovibrio	Desulfovibrio legallii
MGYG000000242	3429	884	0.257801	269721	586	9239	0.0342539	779	105	0.22718	Bacteria	Firmicutes_A	Clostridia	Lachnospirales	Lachnospiraceae	Enterocloster	Enterocloster sp000431375
MGYG000000243	3283	1379	0.420043	290195	3788	24672	0.0850187	1165	214	0.354858	Bacteria	Bacteroidota	Bacteroidia	Bacteroidales	Bacteroidaceae	Phocaeicola	Phocaeicola massiliensis
MGYG000000244	2382	376	0.157851	175895	174	4803	0.0273061	341	35	0.143157	Bacteria	Firmicutes	Bacilli	Erysipelotrichales	Erysipelatoclostridiaceae	Catenibacterium	Catenibacterium sp000437715
MGYG000000245	3783	462	0.122125	292413	96	9530	0.0325909	426	36	0.112609	Bacteria	Firmicutes_A	Clostridia	Lachnospirales	Lachnospiraceae	Roseburia	Roseburia sp003470905
MGYG000000246	2141	5	0.00233536	142392	4	1732	0.0121636	5	0	0.00233536	Bacteria	Firmicutes	Bacilli	Lactobacillales	Streptococcaceae	Streptococcus	Streptococcus pasteurianus
MGYG000000247	1444	251	0.173823	109500	50	2610	0.0238356	238	13	0.16482	Bacteria	Actinobacteriota	Coriobacteriia	Coriobacteriales	Coriobacteriaceae	Collinsella	Collinsella intestinalis
MGYG000000248	2380	1	0.000420168	151635	3	729	0.0048076	1	0	0.000420168	Bacteria	Firmicutes	Bacilli	Lactobacillales	Lactobacillaceae	Weissella	Weissella cibaria
MGYG000000249	2825	901	0.318938	222209	793	10859	0.0488684	818	83	0.289558	Bacteria	Firmicutes_A	Clostridia	Lachnospirales	Lachnospiraceae	Mediterraneibacter	Mediterraneibacter faecis
MGYG000000250	3112	389	0.125	270583	441	5143	0.0190071	345	44	0.110861	Bacteria	Firmicutes_A	Clostridia	Lachnospirales	Lachnospiraceae	TF01-11	TF01-11 sp001414325
MGYG000000251	3374	874	0.25904	265147	1257	9569	0.0360894	800	74	0.237107	Bacteria	Firmicutes_A	Clostridia	Lachnospirales	Lachnospiraceae	Fusicatenibacter	Fusicatenibacter saccharivorans
MGYG000000252	3419	206	0.0602515	258111	79	9969	0.0386229	186	20	0.0544019	Bacteria	Firmicutes_A	Clostridia	Lachnospirales	Lachnospiraceae	Blautia_A	Blautia_A obeum_B
MGYG000000253	2469	367	0.148643	180883	85	4756	0.0262932	340	27	0.137708	Bacteria	Firmicutes	Bacilli	Erysipelotrichales	Erysipelotrichaceae	Holdemanella	Holdemanella sp002299315
MGYG000000254	3712	517	0.139278	336556	775	4967	0.0147583	444	73	0.119612	Bacteria	Bacteroidota	Bacteroidia	Bacteroidales	Marinifilaceae	Odoribacter	Odoribacter splanchnicus
MGYG000000255	3061	340	0.111075	231570	63	6226	0.026886	307	33	0.100294	Bacteria	Firmicutes_A	Clostridia	Lachnospirales	Lachnospiraceae	CAG-81	CAG-81 sp900066055
MGYG000000256	2137	3	0.00140384	154838	0	1190	0.00768545	3	0	0.00140384	Bacteria	Actinobacteriota	Coriobacteriia	Coriobacteriales	Atopobiaceae	Olsenella_B	Olsenella_B sp000752675
MGYG000000257	1981	0	0	144831	0	6379	0.0440444	0	0	0	Bacteria	Actinobacteriota	Coriobacteriia	Coriobacteriales	Coriobacteriaceae	Collinsella	Collinsella sp900540855
MGYG000000258	1990	799	0.401508	156286	1086	8706	0.0557056	708	91	0.355779	Bacteria	Firmicutes_A	Clostridia	Oscillospirales	Acutalibacteraceae	Ruminococcus_E	Ruminococcus_E bromii_B
MGYG000000259	2971	143	0.0481319	225764	56	6078	0.0269219	128	15	0.0430831	Bacteria	Firmicutes_A	Clostridia	Lachnospirales	Lachnospiraceae	UBA9502	UBA9502 sp003480315
MGYG000000260	1933	0	0	143881	0	6334	0.0440225	0	0	0	Bacteria	Actinobacteriota	Coriobacteriia	Coriobacteriales	Coriobacteriaceae	Collinsella	Collinsella sp003469205
MGYG000000261	1876	0	0	138818	0	6255	0.045059	0	0	0	Bacteria	Actinobacteriota	Coriobacteriia	Coriobacteriales	Coriobacteriaceae	Collinsella	Collinsella sp003469185
MGYG000000262	2994	425	0.141951	240076	285	5536	0.0230594	392	33	0.130929	Bacteria	Firmicutes_A	Clostridia	Lachnospirales	Lachnospiraceae	Anaerobutyricum	Anaerobutyricum hallii
MGYG000000263	3350	263	0.0785075	264055	113	11249	0.042601	234	29	0.0698507	Bacteria	Firmicutes_A	Clostridia	Lachnospirales	Lachnospiraceae	Blautia_A	Blautia_A sp900066335
MGYG000000264	3137	33	0.0105196	191900	13	984	0.00512767	31	2	0.00988205	Bacteria	Firmicutes	Bacilli	Exiguobacterales	Exiguobacteraceae	Exiguobacterium	Exiguobacterium sp003467445
MGYG000000265	4159	367	0.0882424	394307	748	15919	0.0403721	313	54	0.0752585	Bacteria	Bacteroidota	Bacteroidia	Bacteroidales	Bacteroidaceae	Bacteroides	Bacteroides nordii
MGYG000000266	1997	13	0.00650976	147656	0	6427	0.0435268	12	1	0.00600901	Bacteria	Actinobacteriota	Coriobacteriia	Coriobacteriales	Coriobacteriaceae	Collinsella	Collinsella sp003437035
MGYG000000267	1796	72	0.0400891	132899	80	1950	0.0146728	71	1	0.0395323	Bacteria	Firmicutes	Bacilli	Erysipelotrichales	Erysipelotrichaceae	Absicoccus	Absicoccus sp000434355
MGYG000000268	3119	192	0.0615582	238501	164	7005	0.0293709	178	14	0.0570696	Bacteria	Firmicutes_A	Clostridia	Lachnospirales	Lachnospiraceae	Schaedlerella	Schaedlerella sp900066545
MGYG000000269	2126	109	0.05127	160226	44	3239	0.0202152	102	7	0.0479774	Bacteria	Firmicutes	Bacilli	Erysipelotrichales	Erysipelatoclostridiaceae	Faecalibacillus	Faecalibacillus sp003480255
MGYG000000270	1920	13	0.00677083	142471	1	6398	0.0449074	12	1	0.00625	Bacteria	Actinobacteriota	Coriobacteriia	Coriobacteriales	Coriobacteriaceae	Collinsella	Collinsella sp003469205
MGYG000000271	3799	798	0.210055	279083	698	9685	0.0347029	700	98	0.184259	Bacteria	Firmicutes_A	Clostridia	Lachnospirales	Lachnospiraceae	Roseburia	Roseburia sp900552665
MGYG000000272	3373	861	0.255262	286188	1339	15360	0.053671	727	134	0.215535	Bacteria	Bacteroidota	Bacteroidia	Bacteroidales	Bacteroidaceae	Prevotella	Prevotella hominis
MGYG000000273	2935	493	0.167973	254971	811	12372	0.0485232	444	49	0.151278	Bacteria	Bacteroidota	Bacteroidia	Bacteroidales	Bacteroidaceae	Phocaeicola	Phocaeicola coprophilus
MGYG000000274	3332	60	0.0180072	251942	14	6019	0.0238904	55	5	0.0165066	Bacteria	Firmicutes_A	Clostridia	Lachnospirales	Lachnospiraceae	UBA9502	UBA9502 sp003506385
MGYG000000275	1992	10	0.00502008	146178	1	6295	0.0430639	8	2	0.00401606	Bacteria	Actinobacteriota	Coriobacteriia	Coriobacteriales	Coriobacteriaceae	Collinsella	Collinsella sp002232035
MGYG000000276	2645	4	0.00151229	195826	3	1751	0.00894161	4	0	0.00151229	Bacteria	Firmicutes_C	Negativicutes	Veillonellales	Megasphaeraceae	Caecibacter	Caecibacter sp003467125
MGYG000000277	1910	14	0.00732984	140269	8	1487	0.0106011	13	1	0.00680628	Bacteria	Firmicutes	Bacilli	Lactobacillales	Streptococcaceae	Streptococcus	Streptococcus mutans
MGYG000000278	4361	407	0.0933272	301211	334	6325	0.0209986	364	43	0.0834671	Bacteria	Firmicutes_A	Clostridia	Lachnospirales	Lachnospiraceae	UBA3402	UBA3402 sp003478355
MGYG000000279	1941	0	0	132354	0	1914	0.0144612	0	0	0	Bacteria	Firmicutes_C	Negativicutes	Veillonellales	Veillonellaceae	Veillonella	Veillonella sp003463825
MGYG000000280	2659	70	0.0263257	183725	26	4520	0.024602	68	2	0.0255735	Bacteria	Firmicutes_A	Clostridia	Lachnospirales	Lachnospiraceae	AM51-8	AM51-8 sp003478275
MGYG000000281	4387	49	0.0111694	302154	23	4533	0.0150023	45	4	0.0102576	Bacteria	Firmicutes_A	Clostridia	Lachnospirales	Lachnospiraceae	Lachnoclostridium_A	Lachnoclostridium_A sp003464085
MGYG000000282	3318	28	0.00843882	244196	55	3891	0.0159339	27	1	0.00813743	Bacteria	Firmicutes_A	Clostridia	Lachnospirales	Lachnospiraceae	TF01-11	TF01-11 sp003524945
MGYG000000283	1433	1	0.000697837	85636	1	3733	0.0435915	1	0	0.000697837	Bacteria	Actinobacteriota	Coriobacteriia	Coriobacteriales	Coriobacteriaceae	Collinsella	Collinsella sp900755685
MGYG000000284	4635	43	0.00927724	430669	8	10576	0.0245571	42	1	0.00906149	Bacteria	Bacteroidota	Bacteroidia	Bacteroidales	Tannerellaceae	Parabacteroides	Parabacteroides sp900540715
MGYG000000285	2251	25	0.0111062	133936	4	867	0.00647324	25	0	0.0111062	Bacteria	Firmicutes_B	Peptococcia	Peptococcales	Peptococcaceae	UBA7185	UBA7185 sp900556545
MGYG000000286	839	24	0.0286055	64097	16	825	0.0128711	23	1	0.0274136	Bacteria	Firmicutes_A	Clostridia	Lachnospirales	CAG-274	-	-
MGYG000000287	5825	39	0.00669528	509802	13	5448	0.0106865	38	1	0.00652361	Bacteria	Firmicutes_A	Clostridia	Lachnospirales	Lachnospiraceae	Robinsoniella	Robinsoniella sp900539655
MGYG000000288	1817	0	0	127894	0	5836	0.0456315	0	0	0	Bacteria	Actinobacteriota	Coriobacteriia	Coriobacteriales	Coriobacteriaceae	Collinsella	Collinsella sp900541145
MGYG000000289	2434	235	0.0965489	214241	72	5925	0.0276558	227	8	0.0932621	Bacteria	Bacteroidota	Bacteroidia	Bacteroidales	Bacteroidaceae	Prevotella	Prevotella buccae
MGYG000000290	1745	0	0	131071	0	6090	0.0464634	0	0	0	Bacteria	Actinobacteriota	Coriobacteriia	Coriobacteriales	Coriobacteriaceae	Collinsella	Collinsella sp900540995
MGYG000000291	1542	42	0.0272374	104740	3	1242	0.0118579	42	0	0.0272374	Bacteria	Actinobacteriota	Coriobacteriia	Coriobacteriales	Eggerthellaceae	CAG-1427	CAG-1427 sp900547965
MGYG000000292	1657	1	0.0006035	106855	0	4623	0.0432642	1	0	0.0006035	Bacteria	Actinobacteriota	Coriobacteriia	Coriobacteriales	Coriobacteriaceae	Collinsella	Collinsella sp900551635
MGYG000000293	1510	0	0	108649	0	852	0.00784177	0	0	0	Bacteria	Firmicutes_C	Negativicutes	Veillonellales	Veillonellaceae	Veillonella	Veillonella sp900556785
MGYG000000294	1634	33	0.0201958	122914	70	1908	0.015523	30	3	0.0183599	Bacteria	Firmicutes_C	Negativicutes	Acidaminococcales	Acidaminococcaceae	Phascolarctobacterium_A	Phascolarctobacterium_A sp900544885
MGYG000000295	2665	15	0.00562852	176304	6	1807	0.0102493	14	1	0.00525328	Bacteria	Firmicutes_A	Clostridia	Oscillospirales	Acutalibacteraceae	Clostridium_E	Clostridium_E sporosphaeroides
MGYG000000296	1644	42	0.0255474	145718	67	1260	0.00864684	42	0	0.0255474	Bacteria	Firmicutes_A	Clostridia	Peptostreptococcales	Peptostreptococcaceae	Peptostreptococcus	Peptostreptococcus anaerobius
MGYG000000297	1502	2	0.00133156	115016	0	463	0.00402553	2	0	0.00133156	Bacteria	Firmicutes	Bacilli	RF39	UBA660	UBA7057	UBA7057 sp900543675
MGYG000000298	1558	0	0	109050	1	1425	0.0130674	0	0	0	Bacteria	Firmicutes	Bacilli	Lactobacillales	Streptococcaceae	Streptococcus	-
MGYG000000299	1615	10	0.00619195	116263	2	717	0.00616705	9	1	0.00557276	Bacteria	Actinobacteriota	Actinomycetia	Actinomycetales	Actinomycetaceae	Pauljensenia	Pauljensenia sp900541895
MGYG000000300	1301	13	0.00999231	76901	4	957	0.0124446	12	1	0.00922367	Bacteria	Actinobacteriota	Coriobacteriia	Coriobacteriales	Eggerthellaceae	CAG-1427	-
MGYG000000301	2553	210	0.0822562	196995	44	8489	0.0430925	196	14	0.0767724	Bacteria	Firmicutes_A	Clostridia	Lachnospirales	Lachnospiraceae	Blautia_A	Blautia_A sp900541985
MGYG000000302	1797	58	0.032276	134336	0	6112	0.0454979	57	1	0.0317195	Bacteria	Actinobacteriota	Coriobacteriia	Coriobacteriales	Coriobacteriaceae	Collinsella	Collinsella sp900540905
MGYG000000303	1840	48	0.026087	147856	5	627	0.00424061	45	3	0.0244565	Bacteria	Actinobacteriota	Actinomycetia	Actinomycetales	Actinomycetaceae	Varibaculum	Varibaculum cambriense_A
MGYG000000304	1409	66	0.0468417	101762	1	1174	0.0115367	62	4	0.0440028	Bacteria	Actinobacteriota	Coriobacteriia	Coriobacteriales	Eggerthellaceae	CAG-1427	CAG-1427 sp900542525
MGYG000000305	1960	109	0.0556122	158950	23	2109	0.0132683	98	11	0.05	Bacteria	Bacteroidota	Bacteroidia	Bacteroidales	Paludibacteraceae	RF16	RF16 sp900542355
MGYG000000307	1755	37	0.0210826	124381	2	520	0.0041807	36	1	0.0205128	Bacteria	Actinobacteriota	Actinomycetia	Actinomycetales	Micrococcaceae	Rothia	Rothia mucilaginosa
MGYG000000308	1821	13	0.00713893	108161	1	712	0.00658278	11	2	0.00604064	Bacteria	Actinobacteriota	Actinomycetia	Actinomycetales	Actinomycetaceae	Pauljensenia	Pauljensenia sp001064145
MGYG000000309	1714	1	0.000583431	122819	1	5779	0.047053	1	0	0.000583431	Bacteria	Actinobacteriota	Coriobacteriia	Coriobacteriales	Coriobacteriaceae	Collinsella	Collinsella sp900755685
MGYG000000310	1593	29	0.0182046	116610	8	1413	0.0121173	25	4	0.0156937	Bacteria	Firmicutes_C	Negativicutes	Acidaminococcales	Acidaminococcaceae	Phascolarctobacterium_A	Phascolarctobacterium_A sp900552855
MGYG000000311	1733	109	0.0628967	118962	8	1414	0.0118861	108	1	0.0623197	Bacteria	Firmicutes_C	Negativicutes	Veillonellales	Veillonellaceae	Veillonella	Veillonella sp900550175
MGYG000000312	2554	392	0.153485	202749	108	4877	0.0240544	359	33	0.140564	Bacteria	Firmicutes_A	Clostridia	Lachnospirales	Lachnospiraceae	Eisenbergiella	Eisenbergiella sp900539715
MGYG000000313	1367	42	0.0307242	75214	8	924	0.0122849	41	1	0.0299927	Bacteria	Actinobacteriota	Coriobacteriia	Coriobacteriales	Coriobacteriaceae	Collinsella	Collinsella vaginalis
MGYG000000314	1824	23	0.0126096	121589	0	5232	0.0430302	23	0	0.0126096	Bacteria	Actinobacteriota	Coriobacteriia	Coriobacteriales	Coriobacteriaceae	Collinsella	Collinsella sp900550355
MGYG000000315	1853	75	0.0404749	150869	21	602	0.00399022	62	13	0.0334593	Bacteria	Cyanobacteria	Vampirovibrionia	Gastranaerophilales	Gastranaerophilaceae	UMGS951	UMGS951 sp900547585
MGYG000000316	2052	39	0.0190058	144781	13	1510	0.0104295	37	2	0.0180312	Bacteria	Firmicutes_A	Clostridia	Oscillospirales	Acutalibacteraceae	UBA945	UBA945 sp900549675
MGYG000000317	2003	94	0.0469296	150315	2	2104	0.0139973	91	3	0.0454319	Bacteria	Proteobacteria	Gammaproteobacteria	Enterobacterales	Pasteurellaceae	Haemophilus_D	Haemophilus_D parainfluenzae
MGYG000000318	1465	73	0.0498294	103429	5	1249	0.0120759	68	5	0.0464164	Bacteria	Firmicutes	Bacilli	Lactobacillales	Streptococcaceae	Streptococcus	Streptococcus infantis_I
MGYG000000319	2505	161	0.0642715	157395	221	1980	0.0125798	153	8	0.0610778	Bacteria	Firmicutes_A	Clostridia	Oscillospirales	Ruminococcaceae	Pygmaiobacter	Pygmaiobacter massiliensis
MGYG000000320	1783	20	0.011217	133202	1	5781	0.0434002	19	1	0.0106562	Bacteria	Actinobacteriota	Coriobacteriia	Coriobacteriales	Coriobacteriaceae	Collinsella	Collinsella sp900540945
MGYG000000321	1752	93	0.0530822	117252	0	5427	0.0462849	91	2	0.0519406	Bacteria	Actinobacteriota	Coriobacteriia	Coriobacteriales	Coriobacteriaceae	Collinsella	Collinsella sp900549355
MGYG000000322	2810	51	0.0181495	251587	10	2697	0.0107199	49	2	0.0174377	Bacteria	Bacteroidota	Bacteroidia	Bacteroidales	Marinifilaceae	Odoribacter	Odoribacter sp900544025
MGYG000000323	3130	95	0.0303514	212912	9	2886	0.0135549	86	9	0.027476	Bacteria	Firmicutes	Bacilli	Lactobacillales	Enterococcaceae	Enterococcus_D	Enterococcus_D sp002850555
MGYG000000324	1781	3	0.00168445	117241	0	5321	0.0453851	2	1	0.00112296	Bacteria	Actinobacteriota	Coriobacteriia	Coriobacteriales	Coriobacteriaceae	Collinsella	Collinsella sp900549245
MGYG000000325	2842	111	0.039057	225077	18	4413	0.0196066	107	4	0.0376495	Bacteria	Firmicutes_A	Clostridia	Lachnospirales	Lachnospiraceae	CAG-95	-
MGYG000000326	2071	15	0.00724288	129239	10	544	0.00420926	14	1	0.00676002	Bacteria	Actinobacteriota	Actinomycetia	Actinomycetales	Micrococcaceae	Rothia	Rothia terrae
MGYG000000327	1603	1	0.00062383	96309	0	4143	0.0430178	1	0	0.00062383	Bacteria	Actinobacteriota	Coriobacteriia	Coriobacteriales	Coriobacteriaceae	Collinsella	Collinsella sp900540985
MGYG000000328	1644	11	0.006691	102858	7	524	0.0050944	10	1	0.00608273	Bacteria	Firmicutes_A	Clostridia	Oscillospirales	CAG-272	CAG-272	CAG-272 sp900556615
MGYG000000330	2326	31	0.0133276	165477	6	851	0.00514271	28	3	0.0120378	Bacteria	Firmicutes	Bacilli	Lactobacillales	Lactobacillaceae	Lentilactobacillus	Lentilactobacillus parabuchneri
MGYG000000331	1752	14	0.00799087	127248	0	6058	0.0476078	13	1	0.00742009	Bacteria	Actinobacteriota	Coriobacteriia	Coriobacteriales	Coriobacteriaceae	Collinsella	Collinsella sp900544995
MGYG000000332	1289	26	0.0201707	99695	16	423	0.00424294	23	3	0.0178433	Bacteria	Firmicutes	Bacilli	RF39	UBA660	CAG-605	CAG-605 sp000433255
MGYG000000333	1815	11	0.00606061	123247	0	5926	0.0480823	10	1	0.00550964	Bacteria	Actinobacteriota	Coriobacteriia	Coriobacteriales	Coriobacteriaceae	Collinsella	Collinsella sp002232035
MGYG000000334	2101	35	0.0166587	136669	5	1486	0.010873	33	2	0.0157068	Bacteria	Firmicutes_A	Clostridia	Oscillospirales	Oscillospiraceae	UBA5446	-
MGYG000000335	1789	67	0.0374511	111397	23	1721	0.0154492	65	2	0.0363331	Bacteria	Firmicutes	Bacilli	Lactobacillales	Enterococcaceae	Enterococcus_G	Enterococcus_G italicus
MGYG000000336	1100	3	0.00272727	66709	2	296	0.00443718	3	0	0.00272727	Bacteria	Actinobacteriota	Actinomycetia	Actinomycetales	Actinomycetaceae	Varibaculum	-
MGYG000000337	3593	30	0.00834957	230657	3	3368	0.0146018	27	3	0.00751461	Bacteria	Proteobacteria	Gammaproteobacteria	Enterobacterales	Enterobacteriaceae	Morganella	Morganella morganii_B
MGYG000000338	2115	42	0.0198582	181308	31	964	0.00531692	40	2	0.0189125	Bacteria	Proteobacteria	Gammaproteobacteria	Enterobacterales	Succinivibrionaceae	Anaerobiospirillum	Anaerobiospirillum sp900543125
MGYG000000339	1702	20	0.0117509	94833	12	912	0.00961691	20	0	0.0117509	Bacteria	Firmicutes_A	Clostridia	Oscillospirales	Oscillospiraceae	UBA9475	-
MGYG000000342	1069	2	0.00187091	65607	0	225	0.00342951	2	0	0.00187091	Bacteria	Proteobacteria	Gammaproteobacteria	Burkholderiales	Burkholderiaceae	Oxalobacter	-
MGYG000000343	3132	114	0.0363985	282425	26	3135	0.0111003	108	6	0.0344828	Bacteria	Bacteroidota	Bacteroidia	Bacteroidales	Marinifilaceae	Odoribacter	Odoribacter sp900548135
MGYG000000344	2193	42	0.0191518	186683	10	1199	0.00642265	40	2	0.0182399	Bacteria	Firmicutes_A	Clostridia_A	Christensenellales	Borkfalkiaceae	QALS01	QALS01 sp900555925
MGYG000000345	2956	193	0.0652909	300074	82	786	0.00261935	175	18	0.0592016	Bacteria	Verrucomicrobiota	Lentisphaeria	Victivallales	UBA1829	UBA1829	UBA1829 sp002338895
MGYG000000346	2014	5	0.00248262	137775	8	1932	0.0140229	5	0	0.00248262	Bacteria	Firmicutes_A	Clostridia	Lachnospirales	Lachnospiraceae	-	-
MGYG000000347	1731	61	0.0352397	135118	34	791	0.00585414	56	5	0.0323512	Bacteria	Firmicutes	Bacilli	ML615J-28	CAG-698	Tener-01	Tener-01 sp001940985
MGYG000000348	2124	140	0.0659134	188237	3	2504	0.0133024	136	4	0.0640301	Bacteria	Bacteroidota	Bacteroidia	Bacteroidales	Muribaculaceae	CAG-485	-
MGYG000000349	1223	57	0.0466067	106760	30	855	0.00800862	52	5	0.0425184	Bacteria	Firmicutes_A	Clostridia_A	Christensenellales	CAG-917	CAG-1138	CAG-1138 sp000434675
MGYG000000350	1418	11	0.0077574	93001	4	672	0.00722573	11	0	0.0077574	Bacteria	Firmicutes_A	Clostridia	Oscillospirales	CAG-272	-	-
MGYG000000351	1629	2	0.00122775	127167	1	980	0.0077064	1	1	0.000613874	Bacteria	Proteobacteria	Gammaproteobacteria	Burkholderiales	Burkholderiaceae	CAG-521	-
MGYG000000352	1093	24	0.0219579	85387	2	846	0.00990783	23	1	0.021043	Bacteria	Firmicutes_A	Clostridia	Oscillospirales	CAG-272	UBA1740	-
MGYG000000353	2172	171	0.0787293	187515	39	3077	0.0164094	161	10	0.0741252	Bacteria	Bacteroidota	Bacteroidia	Bacteroidales	Muribaculaceae	UBA7173	UBA7173 sp900548705
MGYG000000354	2395	109	0.0455115	206415	33	2591	0.0125524	101	8	0.0421712	Bacteria	Bacteroidota	Bacteroidia	Bacteroidales	Muribaculaceae	CAG-485	CAG-485 sp001701295
MGYG000000355	2278	146	0.0640913	202296	34	5929	0.0293085	135	11	0.0592625	Bacteria	Bacteroidota	Bacteroidia	Bacteroidales	Tannerellaceae	Parabacteroides	-
MGYG000000356	2720	174	0.0639706	213059	77	6018	0.0282457	165	9	0.0606618	Bacteria	Firmicutes_A	Clostridia	Lachnospirales	Lachnospiraceae	VUNI01	-
MGYG000000357	2224	140	0.0629496	195045	22	2634	0.0135046	130	10	0.0584532	Bacteria	Bacteroidota	Bacteroidia	Bacteroidales	Muribaculaceae	CAG-873	-
MGYG000000358	1440	67	0.0465278	111561	25	417	0.00373787	62	5	0.0430556	Bacteria	Elusimicrobiota	Elusimicrobia	Elusimicrobiales	Elusimicrobiaceae	UBA1436	UBA1436 sp002329395
MGYG000000359	2407	107	0.0444537	188606	13	4486	0.023785	103	4	0.0427919	Bacteria	Firmicutes_A	Clostridia	Lachnospirales	Lachnospiraceae	UBA7182	-
MGYG000000360	3576	5	0.00139821	354466	7	689	0.00194377	5	0	0.00139821	Bacteria	Verrucomicrobiota	Lentisphaeria	Victivallales	UBA1829	UBA1829	UBA1829 sp900548385
MGYG000000361	1747	19	0.0108758	117717	6	2165	0.0183916	19	0	0.0108758	Bacteria	Firmicutes_A	Clostridia	Lachnospirales	Lachnospiraceae	VSOB01	-
MGYG000000362	2369	328	0.138455	179668	371	3193	0.0177717	298	30	0.125791	Bacteria	Firmicutes_A	Clostridia	Oscillospirales	Ruminococcaceae	CAG-115	CAG-115 sp003531585
MGYG000000363	2037	7	0.00343643	159626	1	624	0.00390914	5	2	0.00245459	Bacteria	Cyanobacteria	Vampirovibrionia	Gastranaerophilales	Gastranaerophilaceae	Zag1	Zag1 sp001917115
MGYG000000364	2500	107	0.0428	213954	15	4139	0.0193453	100	7	0.04	Bacteria	Firmicutes_A	Clostridia	Lachnospirales	Lachnospiraceae	Coprococcus	Coprococcus sp900767685
MGYG000000365	1344	91	0.0677083	112547	30	886	0.00787227	83	8	0.061756	Bacteria	Firmicutes_A	Clostridia	TANB77	CAG-508	CAG-269	CAG-269 sp900556695
MGYG000000366	2334	112	0.0479863	197514	29	1641	0.00830827	107	5	0.045844	Bacteria	Firmicutes_A	Clostridia	Oscillospirales	CAG-382	UMGS882	UMGS882 sp900757905
MGYG000000367	1610	63	0.0391304	119707	29	1126	0.0094063	60	3	0.0372671	Bacteria	Firmicutes_A	Clostridia	Peptostreptococcales	Anaerovoracaceae	QAKD01	QAKD01 sp003343965
MGYG000000368	1650	35	0.0212121	114638	7	1143	0.00997052	33	2	0.02	Bacteria	Firmicutes_A	Clostridia	Oscillospirales	Oscillospiraceae	F23-B02	F23-B02 sp004553495
MGYG000000369	1872	123	0.0657051	130409	38	1976	0.0151523	116	7	0.0619658	Bacteria	Firmicutes_A	Clostridia	Oscillospirales	Oscillospiraceae	CAG-170	CAG-170 sp003516765
MGYG000000370	2505	178	0.0710579	180413	51	2927	0.0162239	164	14	0.0654691	Bacteria	Firmicutes_A	Clostridia	Oscillospirales	Oscillospiraceae	CAG-170	CAG-170 sp900545925
MGYG000000371	2136	45	0.0210674	165823	17	1308	0.00788793	41	4	0.0191948	Bacteria	Firmicutes_A	Clostridia	Oscillospirales	CAG-272	CAG-390	CAG-390 sp003523225
MGYG000000372	1342	20	0.0149031	107964	10	836	0.00774332	18	2	0.0134128	Bacteria	Firmicutes_A	Clostridia	TANB77	CAG-508	CAG-273	CAG-273 sp003507395
MGYG000000373	2621	17	0.00648607	190529	1	1339	0.0070278	17	0	0.00648607	Bacteria	Firmicutes_A	Clostridia	UBA1212	UBA1255	UMGS1537	UMGS1537 sp900761045
MGYG000000374	1495	126	0.0842809	125013	86	801	0.00640733	111	15	0.0742475	Bacteria	Firmicutes	Bacilli	RFN20	CAG-631	CAG-631	CAG-631 sp900762575
MGYG000000375	1455	71	0.0487973	118569	25	824	0.00694954	64	7	0.0439863	Bacteria	Firmicutes_A	Clostridia	TANB77	CAG-508	CAG-269	-
MGYG000000376	647	1	0.0015456	50009	1	131	0.00261953	1	0	0.0015456	Bacteria	Patescibacteria	Saccharimonadia	Saccharimonadales	Saccharimonadaceae	UBA1103	-
MGYG000000377	2137	59	0.0276088	141678	11	1571	0.0110885	58	1	0.0271409	Bacteria	Firmicutes_A	Clostridia	Oscillospirales	Oscillospiraceae	UMGS1766	-
MGYG000000378	2347	53	0.022582	177306	31	3443	0.0194184	51	2	0.0217299	Bacteria	Firmicutes_A	Clostridia	Lachnospirales	Lachnospiraceae	-	-
MGYG000000379	1897	58	0.0305746	149431	16	1684	0.0112694	55	3	0.0289931	Bacteria	Firmicutes_A	Clostridia	Oscillospirales	Acutalibacteraceae	Eubacterium_R	Eubacterium_R sp900539425
MGYG000000380	1571	49	0.0311903	101707	20	1089	0.0107072	46	3	0.0292807	Bacteria	Firmicutes	Bacilli	Erysipelotrichales	Erysipelotrichaceae	Merdibacter	-
MGYG000000381	950	14	0.0147368	79142	10	303	0.00382856	13	1	0.0136842	Bacteria	Firmicutes	Bacilli	RF39	UBA660	CAG-628	-
MGYG000000382	1540	61	0.0396104	124782	34	815	0.00653139	56	5	0.0363636	Bacteria	Firmicutes_A	Clostridia	TANB77	CAG-508	CAG-269	CAG-269 sp900554175
MGYG000000383	1675	68	0.040597	126016	24	1703	0.0135142	65	3	0.038806	Bacteria	Firmicutes_A	Clostridia	Oscillospirales	Acutalibacteraceae	UBA737	-
MGYG000000384	1378	32	0.0232221	113660	8	714	0.00628189	28	4	0.0203193	Bacteria	Firmicutes_A	Clostridia	TANB77	CAG-508	CAG-354	-
MGYG000000385	1892	14	0.00739958	149303	6	629	0.00421291	9	5	0.00475687	Bacteria	Cyanobacteria	Vampirovibrionia	Gastranaerophilales	Gastranaerophilaceae	Zag111	-
MGYG000000386	1882	49	0.0260361	142066	10	1208	0.00850309	47	2	0.0249734	Bacteria	Firmicutes_A	Clostridia	Oscillospirales	CAG-272	UMGS911	-
MGYG000000387	2083	100	0.0480077	177473	45	3345	0.0188479	96	4	0.0460874	Bacteria	Firmicutes_A	Clostridia	Lachnospirales	Lachnospiraceae	-	-
MGYG000000388	2124	13	0.00612053	144933	1	1112	0.00767251	11	2	0.00517891	Bacteria	Firmicutes_A	Clostridia	Oscillospirales	Acutalibacteraceae	UMGS1623	-
MGYG000000389	2447	172	0.0702902	199204	73	6420	0.0322283	164	8	0.0670208	Bacteria	Firmicutes_A	Clostridia	Lachnospirales	Lachnospiraceae	Roseburia	Roseburia sp900550935
MGYG000000390	2067	80	0.0387034	139367	23	1331	0.00955032	73	7	0.0353169	Bacteria	Firmicutes_A	Clostridia	Oscillospirales	Acutalibacteraceae	-	-
MGYG000000391	1347	51	0.0378619	123488	8	910	0.00736914	46	5	0.03415	Bacteria	Firmicutes_A	Clostridia_A	Christensenellales	Borkfalkiaceae	UBA11475	UBA11475 sp003538975
MGYG000000392	1834	92	0.0501636	144462	21	3705	0.0256469	83	9	0.0452563	Bacteria	Firmicutes_A	Clostridia	Oscillospirales	Acutalibacteraceae	Ruminococcus_E	Ruminococcus_E sp003521625
MGYG000000393	1852	50	0.0269978	146375	15	1206	0.00823911	48	2	0.0259179	Bacteria	Bacteroidota	Bacteroidia	Bacteroidales	UBA932	RC9	-
MGYG000000394	1827	15	0.00821018	140953	5	537	0.00380978	14	1	0.00766284	Bacteria	Proteobacteria	Alphaproteobacteria	RF32	CAG-239	CAG-495	-
MGYG000000395	1958	73	0.0372829	153384	53	1796	0.0117092	66	7	0.0337079	Bacteria	Firmicutes_A	Clostridia	Oscillospirales	Acutalibacteraceae	CAG-217	CAG-217 sp900547275
MGYG000000396	1718	40	0.0232829	125596	2	6055	0.0482101	37	3	0.0215367	Bacteria	Actinobacteriota	Coriobacteriia	Coriobacteriales	Coriobacteriaceae	Collinsella	-
MGYG000000397	1158	60	0.0518135	64599	0	3375	0.0522454	57	3	0.0492228	Bacteria	Actinobacteriota	Coriobacteriia	Coriobacteriales	Coriobacteriaceae	Collinsella	-
MGYG000000398	2563	137	0.053453	215189	19	3808	0.0176961	127	10	0.0495513	Bacteria	Firmicutes_A	Clostridia	Lachnospirales	Lachnospiraceae	TF01-11	-
MGYG000000399	945	25	0.026455	88444	1	712	0.00805029	21	4	0.0222222	Bacteria	Firmicutes_A	Clostridia_A	Christensenellales	Borkfalkiaceae	-	-
MGYG000000400	2287	32	0.0139921	199808	12	2880	0.0144138	32	0	0.0139921	Bacteria	Bacteroidota	Bacteroidia	Bacteroidales	Muribaculaceae	UBA7173	-
MGYG000000401	667	2	0.0029985	48318	4	194	0.00401507	2	0	0.0029985	Bacteria	Firmicutes_A	Clostridia_A	Christensenellales	UBA1242	UBA4626	-
MGYG000000402	1434	19	0.0132497	110191	19	2036	0.018477	16	3	0.0111576	Bacteria	Firmicutes_A	Clostridia	Oscillospirales	Acutalibacteraceae	Pseudoruminococcus	Pseudoruminococcus sp902765855
MGYG000000403	1644	38	0.0231144	128152	11	903	0.00704632	36	2	0.0218978	Bacteria	Firmicutes_A	Clostridia	Monoglobales_A	UBA1381	UBA4716	-
MGYG000000404	2062	170	0.0824442	166367	218	4850	0.0291524	160	10	0.0775946	Bacteria	Firmicutes_A	Clostridia	Lachnospirales	Lachnospiraceae	UBA11774	UBA11774 sp003507655
MGYG000000405	2012	64	0.0318091	159208	11	1180	0.00741169	58	6	0.028827	Bacteria	Firmicutes_A	Clostridia	Oscillospirales	CAG-272	CAG-390	CAG-390 sp000437015
MGYG000000406	1576	31	0.0196701	142234	7	1085	0.00762827	31	0	0.0196701	Bacteria	Firmicutes_A	Clostridia_A	Christensenellales	CAG-552	UBA10677	UBA10677 sp003533505
MGYG000000407	905	24	0.0265193	75411	15	336	0.00445558	21	3	0.0232044	Bacteria	Firmicutes_A	Clostridia_A	Christensenellales	UBA1242	-	-
MGYG000000408	1691	77	0.0455352	145486	45	547	0.00375981	62	15	0.0366647	Bacteria	Cyanobacteria	Vampirovibrionia	Gastranaerophilales	Gastranaerophilaceae	-	-
MGYG000000409	2347	16	0.00681721	198634	26	1182	0.00595064	13	3	0.00553899	Bacteria	Firmicutes_A	Clostridia_A	Christensenellales	Borkfalkiaceae	QALS01	QALS01 sp003150575
MGYG000000410	1860	21	0.0112903	149684	20	623	0.0041621	16	5	0.00860215	Bacteria	Cyanobacteria	Vampirovibrionia	Gastranaerophilales	Gastranaerophilaceae	Zag111	Zag111 sp002102825
MGYG000000411	1218	44	0.0361248	91128	18	1069	0.0117308	41	3	0.0336617	Bacteria	Firmicutes_C	Negativicutes	Veillonellales	Dialisteraceae	Dialister	-
MGYG000000412	2046	350	0.171065	171808	901	2672	0.0155522	330	20	0.16129	Bacteria	Proteobacteria	Gammaproteobacteria	Enterobacterales	Succinivibrionaceae	Succinivibrio	Succinivibrio sp000431835
MGYG000000413	2704	105	0.0388314	167630	19	1035	0.00617431	90	15	0.033284	Bacteria	Firmicutes_B	Peptococcia	Peptococcales	Peptococcaceae	UBA7185	-
MGYG000000414	2153	52	0.0241523	186197	13	2956	0.0158757	48	4	0.0222945	Bacteria	Bacteroidota	Bacteroidia	Bacteroidales	Rikenellaceae	Alistipes	Alistipes sp900546065
MGYG000000415	2175	134	0.0616092	188882	9	4430	0.0234538	123	11	0.0565517	Bacteria	Bacteroidota	Bacteroidia	Bacteroidales	UBA11471	UBA11471	UBA11471 sp900547555
MGYG000000416	1672	13	0.00777512	133350	6	1105	0.00828646	13	0	0.00777512	Bacteria	Firmicutes_A	Clostridia	Oscillospirales	CAG-272	UMGS1865	UMGS1865 sp900555785
MGYG000000417	2556	139	0.0543818	209680	46	4411	0.0210368	134	5	0.0524257	Bacteria	Firmicutes_A	Clostridia	Lachnospirales	Lachnospiraceae	Acetatifactor	Acetatifactor sp900755865
MGYG000000418	1822	29	0.0159166	151477	25	1261	0.0083247	27	2	0.0148189	Bacteria	Bacteroidota	Bacteroidia	Flavobacteriales	UBA1820	UBA1820	UBA1820 sp003150615
MGYG000000419	1122	9	0.00802139	92544	9	493	0.0053272	8	1	0.00713012	Bacteria	Firmicutes	Bacilli	RF39	UBA660	CAG-710	CAG-710 sp000432595
MGYG000000420	2002	76	0.037962	150215	63	1968	0.0131012	69	7	0.0344655	Bacteria	Firmicutes_A	Clostridia	Lachnospirales	Anaerotignaceae	UMGS1670	UMGS1670 sp900553995
MGYG000000421	1603	15	0.00935745	135061	9	818	0.00605652	14	1	0.00873362	Bacteria	Firmicutes_A	Clostridia	TANB77	CAG-508	CAG-269	-
MGYG000000422	1764	7	0.00396825	138027	10	604	0.00437596	6	1	0.00340136	Bacteria	Cyanobacteria	Vampirovibrionia	Gastranaerophilales	Gastranaerophilaceae	Zag1	-
MGYG000000423	1542	26	0.0168612	135685	13	792	0.00583705	24	2	0.0155642	Bacteria	Firmicutes_A	Clostridia	TANB77	CAG-508	UBA7001	-
MGYG000000424	2707	38	0.0140377	201895	12	2482	0.0122935	36	2	0.0132989	Bacteria	Firmicutes_A	Clostridia	Oscillospirales	Ruminococcaceae	CAG-353	CAG-353 sp900768995
MGYG000000425	1593	76	0.0477087	123744	73	1382	0.0111682	72	4	0.0451977	Bacteria	Firmicutes_A	Clostridia	Oscillospirales	Ruminococcaceae	-	-
MGYG000000426	1105	8	0.00723982	88728	3	396	0.00446308	7	1	0.00633484	Bacteria	Firmicutes	Bacilli	RF39	UBA660	UBA5026	-
MGYG000000427	1935	124	0.0640827	165722	269	1043	0.00629367	111	13	0.0573643	Bacteria	Firmicutes	Bacilli	RFN20	CAG-449	CAG-449	CAG-449 sp000432895
MGYG000000428	1514	5	0.00330251	129559	5	809	0.00624426	5	0	0.00330251	Bacteria	Firmicutes_A	Clostridia_A	Christensenellales	CAG-552	UMGS1795	-
MGYG000000429	1599	36	0.0225141	147263	14	994	0.00674983	36	0	0.0225141	Bacteria	Firmicutes_A	Clostridia_A	Christensenellales	Borkfalkiaceae	UBA7597	UBA7597 sp900542935
MGYG000000430	1149	9	0.0078329	96051	7	392	0.00408117	8	1	0.00696258	Bacteria	Firmicutes	Bacilli	RF39	UBA660	CAG-1000	CAG-1000 sp900761555
MGYG000000431	1580	49	0.0310127	129915	89	665	0.00511873	44	5	0.0278481	Bacteria	Firmicutes	Bacilli	RFN20	CAG-288	CAG-288	CAG-288 sp000437395
MGYG000000432	1545	30	0.0194175	123720	4	763	0.00616715	29	1	0.0187702	Bacteria	Firmicutes_A	Clostridia	TANB77	CAG-508	CAG-269	-
MGYG000000433	1714	61	0.0355893	144865	41	925	0.00638526	56	5	0.0326721	Bacteria	Firmicutes	Bacilli	ML615J-28	CAG-313	UBA1737	-
MGYG000000434	1072	5	0.00466418	86138	6	398	0.00462049	5	0	0.00466418	Bacteria	Firmicutes	Bacilli	RF39	UBA660	CAG-611	CAG-611 sp900552235
MGYG000000435	1680	68	0.0404762	147938	32	805	0.00544147	61	7	0.0363095	Bacteria	Firmicutes	Bacilli	RFN20	CAG-826	RUG131	RUG131 sp900549975
MGYG000000436	2031	41	0.0201871	169495	17	579	0.00341603	35	6	0.0172329	Bacteria	Cyanobacteria	Vampirovibrionia	Gastranaerophilales	Gastranaerophilaceae	CAG-306	CAG-306 sp000980375
MGYG000000437	2487	49	0.0197025	237053	10	3109	0.0131152	46	3	0.0184962	Bacteria	Bacteroidota	Bacteroidia	Bacteroidales	Rikenellaceae	Alistipes	Alistipes sp001941065
MGYG000000438	2023	6	0.00296589	156665	0	623	0.00397664	6	0	0.00296589	Bacteria	Cyanobacteria	Vampirovibrionia	Gastranaerophilales	Gastranaerophilaceae	Zag1	Zag1 sp000433095
MGYG000000440	2116	13	0.00614367	169791	7	1170	0.00689082	12	1	0.00567108	Bacteria	Firmicutes_A	Clostridia	Oscillospirales	CAG-272	UMGS1865	-
MGYG000000441	2023	23	0.0113693	182758	3	595	0.00325567	21	2	0.0103806	Bacteria	Verrucomicrobiota	Verrucomicrobiae	Opitutales	CAG-312	CAG-312	CAG-312 sp900545705
MGYG000000442	2566	185	0.0720966	218186	71	7365	0.0337556	173	12	0.0674201	Bacteria	Bacteroidota	Bacteroidia	Bacteroidales	Bacteroidaceae	CAG-462	CAG-462 sp003489705
MGYG000000443	1571	7	0.00445576	120566	0	1294	0.0107327	7	0	0.00445576	Bacteria	Firmicutes_A	Clostridia	Oscillospirales	Acutalibacteraceae	Eubacterium_R	-
MGYG000000444	2210	69	0.0312217	186870	198	1443	0.00772195	60	9	0.0271493	Bacteria	Firmicutes_A	Clostridia_A	Christensenellales	Borkfalkiaceae	Borkfalkia	Borkfalkia ceftriaxoniphila
MGYG000000445	1474	19	0.0128901	112213	3	493	0.00439343	19	0	0.0128901	Bacteria	Proteobacteria	Alphaproteobacteria	RF32	CAG-239	RUG410	-
MGYG000000446	1439	6	0.00416956	114178	11	443	0.00387991	6	0	0.00416956	Bacteria	Firmicutes	Bacilli	RF39	UBA660	UMGS1045	UMGS1045 sp900547995
MGYG000000447	1922	94	0.0489074	152221	19	661	0.00434237	78	16	0.0405827	Bacteria	Cyanobacteria	Vampirovibrionia	Gastranaerophilales	Gastranaerophilaceae	CAG-484	CAG-484 sp900554385
MGYG000000448	1971	10	0.00507357	157147	6	1879	0.011957	10	0	0.00507357	Bacteria	Bacteroidota	Bacteroidia	Bacteroidales	Muribaculaceae	CAG-873	-
MGYG000000449	1445	2	0.00138408	119330	1	837	0.00701416	2	0	0.00138408	Bacteria	Firmicutes_A	Clostridia	TANB77	CAG-508	CAG-269	CAG-269 sp000438255
MGYG000000450	2384	147	0.0616611	182175	38	1753	0.00962262	135	12	0.0566275	Bacteria	Firmicutes_A	Clostridia	Oscillospirales	Ruminococcaceae	UMGS1826	-
MGYG000000451	1607	164	0.102054	132930	13	1347	0.0101332	151	13	0.0939639	Bacteria	Bacteroidota	Bacteroidia	Flavobacteriales	UBA1820	UBA1820	UBA1820 sp002314265
MGYG000000452	2097	19	0.00906056	181227	6	4144	0.0228663	18	1	0.00858369	Bacteria	Bacteroidota	Bacteroidia	Bacteroidales	Barnesiellaceae	Barnesiella	Barnesiella sp002159975
MGYG000000453	1590	39	0.0245283	125748	23	1815	0.0144336	35	4	0.0220126	Bacteria	Firmicutes_A	Clostridia	Oscillospirales	Acutalibacteraceae	Eubacterium_R	Eubacterium_R sp900539775
MGYG000000454	1007	12	0.0119166	60849	5	392	0.00644218	12	0	0.0119166	Bacteria	Firmicutes_A	Clostridia	Oscillospirales	CAG-272	RUG11130	-
MGYG000000455	1783	8	0.00448682	128520	5	900	0.0070028	7	1	0.00392597	Bacteria	Firmicutes_A	Clostridia	UBA1212	UBA1255	UMGS1537	-
MGYG000000456	1945	9	0.00462725	123641	11	983	0.00795044	9	0	0.00462725	Bacteria	Firmicutes_A	Clostridia	Oscillospirales	Acutalibacteraceae	-	-
MGYG000000457	1801	41	0.0227651	141629	1	1789	0.0126316	39	2	0.0216546	Bacteria	Firmicutes_A	Clostridia	Oscillospirales	Acutalibacteraceae	UBA737	UBA737 sp900549755
MGYG000000458	1332	34	0.0255255	108148	9	798	0.00737878	34	0	0.0255255	Bacteria	Firmicutes_A	Clostridia_A	Christensenellales	CAG-314	CAG-314	CAG-314 sp900551395
MGYG000000459	949	20	0.0210748	82377	14	431	0.00523204	19	1	0.0200211	Bacteria	Firmicutes_A	Clostridia_A	Christensenellales	UBA1242	-	-
MGYG000000460	1277	14	0.0109632	113443	3	654	0.00576501	13	1	0.0101801	Bacteria	Firmicutes_A	Clostridia_A	Christensenellales	CAG-917	CAG-475	CAG-475 sp900550915
MGYG000000461	758	15	0.0197889	61815	10	290	0.00469142	13	2	0.0171504	Bacteria	Firmicutes_A	Clostridia_A	Christensenellales	UBA1242	UBA11517	UBA11517 sp900768545
MGYG000000462	1579	200	0.126662	132731	86	2187	0.0164769	182	18	0.115263	Bacteria	Bacteroidota	Bacteroidia	Bacteroidales	Rikenellaceae	UBA940	UBA940 sp900768115
MGYG000000463	1581	6	0.00379507	129092	2	1159	0.00897809	6	0	0.00379507	Bacteria	Firmicutes_A	Clostridia	Oscillospirales	CAG-272	CAG-841	CAG-841 sp000437375
MGYG000000464	1448	20	0.0138122	128737	23	565	0.00438879	18	2	0.0124309	Bacteria	Cyanobacteria	Vampirovibrionia	Gastranaerophilales	Gastranaerophilaceae	QHMH01	QHMH01 sp003258795
MGYG000000465	982	2	0.00203666	75137	2	286	0.00380638	1	1	0.00101833	Bacteria	Firmicutes	Bacilli	RF39	UBA660	CAG-460	-
MGYG000000466	1690	27	0.0159763	121881	5	1204	0.00987849	27	0	0.0159763	Bacteria	Firmicutes_A	Clostridia	Oscillospirales	Ruminococcaceae	UMGS1668	UMGS1668 sp900553955
MGYG000000467	1983	51	0.0257186	172687	28	599	0.0034687	44	7	0.0221886	Bacteria	Verrucomicrobiota	Lentisphaeria	Victivallales	Victivallaceae	CAAGED01	CAAGED01 sp900768505
MGYG000000468	2383	2	0.000839278	184733	3	1295	0.00701012	1	1	0.000419639	Bacteria	Firmicutes_A	Clostridia	Oscillospirales	CAG-272	UMGS1696	UMGS1696 sp900554225
MGYG000000469	1312	10	0.00762195	105142	8	439	0.00417531	9	1	0.00685976	Bacteria	Firmicutes	Bacilli	RF39	UBA660	UBA6414	-
MGYG000000470	2445	78	0.0319018	195336	79	963	0.00492997	72	6	0.0294479	Bacteria	Spirochaetota	Brachyspirae	Brachyspirales	Brachyspiraceae	Brachyspira	Brachyspira pilosicoli
MGYG000000471	1333	16	0.012003	136904	9	369	0.00269532	15	1	0.0112528	Bacteria	Firmicutes	Bacilli	RFN20	CAG-288	UBA7642	UBA7642 sp900770925
MGYG000000472	920	20	0.0217391	85818	7	433	0.00504556	19	1	0.0206522	Bacteria	Firmicutes_A	Clostridia_A	Christensenellales	UBA1242	UMGS2069	UMGS2069 sp900554955
MGYG000000473	1615	7	0.00433437	135517	3	907	0.00669289	7	0	0.00433437	Bacteria	Firmicutes_A	Clostridia_A	Christensenellales	Borkfalkiaceae	UBA10281	UBA10281 sp900767495
MGYG000000474	1814	15	0.00826902	115110	4	1564	0.013587	13	2	0.00716648	Bacteria	Firmicutes_A	Clostridia	Oscillospirales	Oscillospiraceae	Dysosmobacter	-
MGYG000000475	1446	17	0.0117566	119625	5	992	0.00829258	15	2	0.0103734	Bacteria	Proteobacteria	Gammaproteobacteria	Burkholderiales	Burkholderiaceae	Duodenibacillus	Duodenibacillus sp900544335
MGYG000000476	2194	0	0	194615	1	1541	0.0079182	0	0	0	Bacteria	Firmicutes_A	Clostridia	Oscillospirales	CAG-382	UMGS882	UMGS882 sp900546385
MGYG000000477	1620	17	0.0104938	131013	5	866	0.00661003	15	2	0.00925926	Bacteria	Firmicutes_A	Clostridia	TANB77	UBA1234	UBA1234	UBA1234 sp900753135
MGYG000000478	1416	7	0.0049435	129346	11	487	0.0037651	6	1	0.00423729	Bacteria	Firmicutes	Bacilli	RFN20	CAG-826	UBA4951	UBA4951 sp900540385
MGYG000000479	2054	34	0.0165531	180002	21	744	0.00413329	30	4	0.0146056	Bacteria	Spirochaetota	Spirochaetia	Treponematales	Treponemataceae	Treponema_D	Treponema_D sp900541995
MGYG000000480	1610	6	0.00372671	146833	9	559	0.00380705	6	0	0.00372671	Bacteria	Verrucomicrobiota	Verrucomicrobiae	Opitutales	CAG-312	CAG-312	CAG-312 sp900546565
MGYG000000481	1996	43	0.0215431	167407	6	1385	0.00827325	40	3	0.0200401	Bacteria	Firmicutes_A	Clostridia	Oscillospirales	CAG-382	UMGS1387	-
MGYG000000482	1091	10	0.0091659	94480	6	744	0.00787468	9	1	0.00824931	Bacteria	Firmicutes_A	Clostridia	TANB77	CAG-508	HGM13634	HGM13634 sp900770385
MGYG000000483	1532	39	0.0254569	139229	18	958	0.00688075	34	5	0.0221932	Bacteria	Firmicutes_A	Clostridia_A	Christensenellales	Borkfalkiaceae	HGM11416	HGM11416 sp900766495
MGYG000000484	2252	231	0.102575	179958	265	4256	0.02365	220	11	0.0976909	Bacteria	Firmicutes_A	Clostridia	Lachnospirales	Lachnospiraceae	Butyrivibrio_A	Butyrivibrio_A sp000431815
MGYG000000485	1914	6	0.0031348	153106	1	578	0.00377516	6	0	0.0031348	Bacteria	Cyanobacteria	Vampirovibrionia	Gastranaerophilales	Gastranaerophilaceae	Zag1	Zag1 sp900767135
MGYG000000486	2159	181	0.0838351	158191	34	2989	0.0188949	174	7	0.0805929	Bacteria	Firmicutes_C	Negativicutes	Acidaminococcales	Acidaminococcaceae	Phascolarctobacterium_A	Phascolarctobacterium_A sp900770955
MGYG000000487	2545	22	0.0086444	191725	2	2711	0.01414	20	2	0.00785855	Bacteria	Firmicutes_A	Clostridia	Oscillospirales	Ruminococcaceae	CAG-115	CAG-115 sp900768125
MGYG000000488	1697	44	0.0259281	141831	21	798	0.00562641	39	5	0.0229817	Bacteria	Firmicutes	Bacilli	Acholeplasmatales	Anaeroplasmataceae	Anaeroplasma	Anaeroplasma sp900767915
MGYG000000489	2501	289	0.115554	195895	167	5947	0.0303581	275	14	0.109956	Bacteria	Firmicutes_A	Clostridia	Lachnospirales	Lachnospiraceae	Agathobacter	Agathobacter sp900548765
MGYG000000490	1949	38	0.0194972	163981	11	1160	0.00707399	33	5	0.0169318	Bacteria	Firmicutes_A	Clostridia	Oscillospirales	CAG-272	UMGS1865	UMGS1865 sp900768535
MGYG000000491	1960	3	0.00153061	157674	1	654	0.0041478	3	0	0.00153061	Bacteria	Cyanobacteria	Vampirovibrionia	Gastranaerophilales	Gastranaerophilaceae	Zag111	Zag111 sp003258735
MGYG000000492	1377	3	0.00217865	111726	4	505	0.00451999	3	0	0.00217865	Bacteria	Proteobacteria	Alphaproteobacteria	RF32	CAG-239	RUG410	RUG410 sp900553115
MGYG000000493	1641	17	0.0103595	139206	17	584	0.00419522	15	2	0.00914077	Bacteria	Cyanobacteria	Vampirovibrionia	Gastranaerophilales	Gastranaerophilaceae	UBA2883	UBA2883 sp002103075
MGYG000000494	1429	18	0.0125962	118535	6	791	0.00667313	17	1	0.0118964	Bacteria	Firmicutes_A	Clostridia	TANB77	CAG-508	CAG-269	-
MGYG000000495	2007	73	0.0363727	163322	42	1561	0.00955781	68	5	0.0338814	Bacteria	Firmicutes_A	Clostridia	UMGS1883	HGM11501	HGM11501	HGM11501 sp900766735
MGYG000000496	1290	6	0.00465116	108011	0	406	0.00375888	6	0	0.00465116	Bacteria	Firmicutes	Bacilli	RF39	UBA660	CAG-1000	CAG-1000 sp900768345
MGYG000000497	1156	1	0.000865052	71452	4	187	0.00261714	1	0	0.000865052	Bacteria	Verrucomicrobiota	Verrucomicrobiae	Opitutales	CAG-312	QALA01	-
MGYG000000498	1329	2	0.00150489	107962	5	479	0.00443675	2	0	0.00150489	Bacteria	Firmicutes	Bacilli	RF39	UBA660	UMGS995	UMGS995 sp900769695
MGYG000000499	2161	59	0.0273022	181249	18	857	0.0047283	49	10	0.0226747	Bacteria	Firmicutes_A	Clostridia_A	Christensenellales	Borkfalkiaceae	HGM11416	HGM11416 sp900768525
MGYG000000500	2154	4	0.00185701	156982	7	1610	0.010256	4	0	0.00185701	Bacteria	Firmicutes_A	Clostridia	Oscillospirales	Oscillospiraceae	CAG-110	CAG-110 sp900547405
MGYG000000501	2436	25	0.0102627	195067	2	3899	0.019988	25	0	0.0102627	Bacteria	Firmicutes_A	Clostridia	Lachnospirales	Lachnospiraceae	CAG-127	CAG-127 sp900553925
MGYG000000502	2349	239	0.101745	203017	704	1649	0.00812247	207	32	0.0881226	Bacteria	Spirochaetota	Brachyspirae	Brachyspirales	Brachyspiraceae	Brachyspira	Brachyspira aalborgi
MGYG000000503	1795	1	0.000557103	150573	2	586	0.0038918	1	0	0.000557103	Bacteria	Cyanobacteria	Vampirovibrionia	Gastranaerophilales	Gastranaerophilaceae	UMGS1585	UMGS1585 sp900766355
MGYG000000504	2066	1	0.000484027	189448	3	590	0.00311431	1	0	0.000484027	Bacteria	Verrucomicrobiota	Verrucomicrobiae	Opitutales	CAG-312	CAG-312	CAG-312 sp000438015
MGYG000000505	949	7	0.00737619	75126	6	810	0.0107819	7	0	0.00737619	Bacteria	Firmicutes_A	Clostridia	Oscillospirales	Acutalibacteraceae	-	-
MGYG000000506	1469	0	0	117565	0	511	0.00434653	0	0	0	Bacteria	Proteobacteria	Alphaproteobacteria	RF32	CAG-239	RUG410	RUG410 sp900769705
MGYG000000507	1813	0	0	148344	0	518	0.00349188	0	0	0	Bacteria	Proteobacteria	Alphaproteobacteria	RF32	CAG-977	UBA2903	UBA2903 sp900768875
MGYG000000508	1808	1	0.000553097	146161	1	1234	0.00844274	1	0	0.000553097	Bacteria	Firmicutes_A	Clostridia	Oscillospirales	CAG-272	CAG-724	CAG-724 sp003524145
MGYG000000509	1199	3	0.00250209	97952	4	373	0.00380799	3	0	0.00250209	Bacteria	Elusimicrobiota	Elusimicrobia	Elusimicrobiales	Elusimicrobiaceae	CADBRU01	CADBRU01 sp900762815
MGYG000000510	2176	2	0.000919118	165368	1	2035	0.0123059	1	1	0.000459559	Bacteria	Firmicutes_A	Clostridia	Oscillospirales	Ruminococcaceae	UMGS363	UMGS363 sp900541495
MGYG000000511	1870	0	0	152151	2	645	0.00423921	0	0	0	Bacteria	Cyanobacteria	Vampirovibrionia	Gastranaerophilales	Gastranaerophilaceae	Zag1	Zag1 sp900556295
MGYG000000512	1437	75	0.0521921	96755	29	5115	0.0528655	67	8	0.0466249	Bacteria	Firmicutes_A	Clostridia	Oscillospirales	Ruminococcaceae	Faecalibacterium	-
MGYG000000513	1792	3	0.00167411	135340	5	347	0.00256391	3	0	0.00167411	Bacteria	Campylobacterota	Campylobacteria	Campylobacterales	Helicobacteraceae	Helicobacter_B	Helicobacter_B fennelliae
MGYG000000514	2808	6	0.00213675	220838	3	3501	0.0158532	6	0	0.00213675	Bacteria	Firmicutes_A	Clostridia	Lachnospirales	Lachnospiraceae	CAG-590	CAG-590 sp900769115
MGYG000000515	2532	125	0.0493681	200681	54	3973	0.0197976	118	7	0.0466035	Bacteria	Firmicutes_A	Clostridia	Lachnospirales	Lachnospiraceae	UBA2882	UBA2882 sp900549665
MGYG000000516	1598	3	0.00187735	117528	2	821	0.00698557	3	0	0.00187735	Bacteria	Firmicutes_A	Clostridia	Oscillospirales	CAG-272	UMGS902	-
MGYG000000517	2383	3	0.00125892	183063	5	2122	0.0115916	3	0	0.00125892	Bacteria	Firmicutes_A	Clostridia	Oscillospirales	Ruminococcaceae	UMGS1889	UMGS1889 sp900556055
MGYG000000518	1522	4	0.00262812	122351	5	1294	0.0105761	4	0	0.00262812	Bacteria	Firmicutes_A	Clostridia	Oscillospirales	Acutalibacteraceae	UBA737	UBA737 sp900547095
MGYG000000519	1383	2	0.00144613	114456	2	405	0.00353848	2	0	0.00144613	Bacteria	Elusimicrobiota	Elusimicrobia	Elusimicrobiales	Elusimicrobiaceae	UBA1436	UBA1436 sp900541355
MGYG000000520	1550	9	0.00580645	129051	2	1042	0.00807433	9	0	0.00580645	Bacteria	Firmicutes_A	Clostridia	Oscillospirales	CAG-272	Firm-07	Firm-07 sp900548735
MGYG000000521	1285	0	0	98542	0	781	0.00792555	0	0	0	Bacteria	Firmicutes_A	Clostridia	TANB77	CAG-508	CAG-452	-
MGYG000000522	1721	2	0.00116212	115762	2	362	0.00312711	2	0	0.00116212	Archaea	Methanobacteriota	Methanobacteria	Methanobacteriales	Methanobacteriaceae	Methanobrevibacter_A	Methanobrevibacter_A sp900766745
MGYG000000523	1880	1	0.000531915	153862	7	591	0.0038411	1	0	0.000531915	Bacteria	Cyanobacteria	Vampirovibrionia	Gastranaerophilales	Gastranaerophilaceae	UBA1221	UBA1221 sp900770525
MGYG000000524	1629	21	0.0128913	154683	15	1027	0.00663939	20	1	0.0122775	Bacteria	Firmicutes_A	Clostridia_A	Christensenellales	Borkfalkiaceae	UBA4636	UBA4636 sp900770945
MGYG000000525	1653	12	0.00725953	131542	1	1398	0.0106278	12	0	0.00725953	Bacteria	Proteobacteria	Gammaproteobacteria	Burkholderiales	Burkholderiaceae	Duodenibacillus	Duodenibacillus sp900767875
MGYG000000526	2883	56	0.0194242	257058	29	5112	0.0198866	55	1	0.0190773	Bacteria	Bacteroidota	Bacteroidia	Bacteroidales	Bacteroidaceae	Prevotella	Prevotella sp900770395
MGYG000000527	885	2	0.00225989	77997	3	409	0.00524379	1	1	0.00112994	Bacteria	Firmicutes_A	Clostridia_A	Christensenellales	UBA1242	UMGS1470	UMGS1470 sp900552105
MGYG000000528	1442	3	0.00208044	111615	0	499	0.00447073	3	0	0.00208044	Bacteria	Proteobacteria	Alphaproteobacteria	RF32	CAG-239	CAAFZY01	CAAFZY01 sp900767645
MGYG000000529	1869	9	0.00481541	153061	4	575	0.00375667	6	3	0.00321027	Bacteria	Cyanobacteria	Vampirovibrionia	Gastranaerophilales	Gastranaerophilaceae	UMGS1585	UMGS1585 sp900553205
MGYG000000530	1671	304	0.181927	128706	921	2372	0.0184296	265	39	0.158588	Bacteria	Firmicutes_A	Clostridia_A	Christensenellales	CAG-138	PeH17	PeH17 sp000435055
MGYG000000531	1849	4	0.00216333	133075	1	5845	0.0439226	4	0	0.00216333	Bacteria	Actinobacteriota	Coriobacteriia	Coriobacteriales	Coriobacteriaceae	Collinsella	Collinsella sp900768265
MGYG000000532	2532	70	0.0276461	203000	28	3933	0.0193744	68	2	0.0268562	Bacteria	Firmicutes_A	Clostridia	Lachnospirales	Lachnospiraceae	CAG-510	CAG-510 sp000434615
MGYG000000533	2036	3	0.00147348	155021	3	2368	0.0152753	3	0	0.00147348	Bacteria	Firmicutes_C	Negativicutes	Acidaminococcales	Acidaminococcaceae	Phascolarctobacterium_A	Phascolarctobacterium_A sp900551335
MGYG000000534	2452	207	0.0844209	217507	119	6442	0.0296174	186	21	0.0758564	Bacteria	Bacteroidota	Bacteroidia	Bacteroidales	Bacteroidaceae	Prevotella	Prevotella sp900543975
MGYG000000535	2043	2	0.000978953	148976	2	1143	0.00767238	2	0	0.000978953	Bacteria	Actinobacteriota	Coriobacteriia	Coriobacteriales	Atopobiaceae	Olsenella	Olsenella sp900538935
MGYG000000536	2174	10	0.00459982	171532	11	1241	0.0072348	10	0	0.00459982	Bacteria	Fusobacteriota	Fusobacteriia	Fusobacteriales	Fusobacteriaceae	Cetobacterium_A	Cetobacterium_A sp900766645
MGYG000000537	2165	6	0.00277136	160250	3	1697	0.0105897	6	0	0.00277136	Bacteria	Firmicutes_A	Clostridia	Oscillospirales	Ruminococcaceae	UMGS1826	UMGS1826 sp900555435
MGYG000000538	2799	1	0.00035727	266066	2	660	0.00248059	1	0	0.00035727	Bacteria	Verrucomicrobiota	Lentisphaeria	Victivallales	UBA1829	UBA1829	UBA1829 sp900549045
MGYG000000539	1884	9	0.00477707	150866	1	2267	0.0150266	8	1	0.00424628	Bacteria	Firmicutes_A	Clostridia	Lachnospirales	Lachnospiraceae	Oribacterium	Oribacterium sp004554245
MGYG000000540	1344	3	0.00223214	102636	4	423	0.00412136	3	0	0.00223214	Bacteria	Firmicutes	Bacilli	RF39	UBA660	CAG-762	CAG-762 sp000432575
MGYG000000541	1818	0	0	142273	1	412	0.00289584	0	0	0	Bacteria	Eremiobacterota	Xenobia	Xenobiales	Xenobiaceae	Bruticola	Bruticola sp004554425
MGYG000000542	1770	4	0.00225989	147682	5	564	0.00381902	3	1	0.00169492	Bacteria	Cyanobacteria	Vampirovibrionia	Gastranaerophilales	Gastranaerophilaceae	UBA2883	UBA2883 sp900768915
MGYG000000543	2773	4	0.00144248	213161	2	6572	0.0308312	4	0	0.00144248	Bacteria	Firmicutes_A	Clostridia	Lachnospirales	Lachnospiraceae	Agathobacter	Agathobacter sp900552085
MGYG000000544	1855	3	0.00161725	142186	2	615	0.00432532	2	1	0.00107817	Bacteria	Cyanobacteria	Vampirovibrionia	Gastranaerophilales	Gastranaerophilaceae	Zag1	Zag1 sp900769355
MGYG000000545	1730	34	0.0196532	137017	8	4853	0.035419	31	3	0.0179191	Bacteria	Firmicutes_A	Clostridia	Lachnospirales	Lachnospiraceae	Mediterraneibacter	-
MGYG000000546	2682	64	0.0238628	206818	18	6457	0.0312207	63	1	0.0234899	Bacteria	Firmicutes_A	Clostridia	Lachnospirales	Lachnospiraceae	Roseburia	Roseburia sp003483745
MGYG000000547	1461	0	0	90239	1	2511	0.0278261	0	0	0	Bacteria	Firmicutes	Bacilli	Erysipelotrichales	Erysipelatoclostridiaceae	Catenibacterium	-
MGYG000000548	1956	1	0.000511247	152843	5	1316	0.00861014	1	0	0.000511247	Bacteria	Proteobacteria	Gammaproteobacteria	Burkholderiales	Burkholderiaceae	Sutterella	Sutterella sp900770335
MGYG000000549	1838	23	0.0125136	145089	10	655	0.00451447	20	3	0.0108814	Bacteria	Cyanobacteria	Vampirovibrionia	Gastranaerophilales	Gastranaerophilaceae	Zag1	Zag1 sp001765415
MGYG000000550	2502	65	0.0259792	161398	56	2124	0.01316	64	1	0.0255795	Bacteria	Firmicutes_A	Clostridia	Oscillospirales	Oscillospiraceae	Lawsonibacter	Lawsonibacter sp900545895
MGYG000000551	1896	0	0	145097	2	663	0.00456936	0	0	0	Bacteria	Desulfobacterota	Desulfovibrionia	Desulfovibrionales	Desulfovibrionaceae	Mailhella	Mailhella sp900553065
MGYG000000552	1194	1	0.000837521	84407	2	921	0.0109114	1	0	0.000837521	Bacteria	Proteobacteria	Gammaproteobacteria	Burkholderiales	Burkholderiaceae	CAG-521	CAG-521 sp900554675
MGYG000000553	2453	413	0.168365	211366	157	12881	0.0609417	358	55	0.145944	Bacteria	Bacteroidota	Bacteroidia	Bacteroidales	Bacteroidaceae	Prevotella	Prevotella sp900548535
MGYG000000554	1557	2	0.00128452	118458	0	370	0.00312347	2	0	0.00128452	Bacteria	Campylobacterota	Campylobacteria	Campylobacterales	Campylobacteraceae	Campylobacter	Campylobacter fetus
MGYG000000555	2438	19	0.00779327	174072	14	1064	0.00611241	18	1	0.0073831	Bacteria	Firmicutes_A	Clostridia	Lachnospirales	Cellulosilyticaceae	Cellulosilyticum	Cellulosilyticum sp900556665
MGYG000000556	1684	1	0.000593824	115484	0	5495	0.0475823	0	1	0	Bacteria	Actinobacteriota	Coriobacteriia	Coriobacteriales	Coriobacteriaceae	Collinsella	Collinsella sp003469205
MGYG000000557	1934	12	0.00620476	157106	5	1315	0.00837014	12	0	0.00620476	Bacteria	Proteobacteria	Gammaproteobacteria	Burkholderiales	Burkholderiaceae	Sutterella	-
MGYG000000558	2155	6	0.00278422	155460	4	1486	0.00955873	6	0	0.00278422	Bacteria	Firmicutes_C	Negativicutes	Veillonellales	Megasphaeraceae	Caecibacter	Caecibacter hominis
MGYG000000559	2729	37	0.0135581	237365	14	6120	0.0257831	35	2	0.0128252	Bacteria	Bacteroidota	Bacteroidia	Bacteroidales	Bacteroidaceae	Paraprevotella	Paraprevotella sp900546665
MGYG000000560	1783	48	0.0269209	142205	12	1176	0.00826975	44	4	0.0246775	Bacteria	Proteobacteria	Gammaproteobacteria	Burkholderiales	Burkholderiaceae	Sutterella	-
MGYG000000561	2469	54	0.0218712	182253	58	2609	0.0143153	47	7	0.019036	Bacteria	Firmicutes_A	Clostridia	Oscillospirales	Ruminococcaceae	CAG-115	CAG-115 sp003507295
MGYG000000562	2750	387	0.140727	211994	716	5852	0.0276046	356	31	0.129455	Bacteria	Firmicutes_A	Clostridia	Lachnospirales	Lachnospiraceae	Lachnospira	Lachnospira sp000437735
MGYG000000563	1701	0	0	123864	0	5823	0.0470112	0	0	0	Bacteria	Actinobacteriota	Coriobacteriia	Coriobacteriales	Coriobacteriaceae	Collinsella	Collinsella sp900546105
MGYG000000564	1744	0	0	132985	5	1028	0.0077302	0	0	0	Bacteria	Proteobacteria	Gammaproteobacteria	Burkholderiales	Burkholderiaceae	Duodenibacillus	Duodenibacillus sp900552915
MGYG000000565	1912	0	0	133535	1	5925	0.0443704	0	0	0	Bacteria	Actinobacteriota	Coriobacteriia	Coriobacteriales	Coriobacteriaceae	Collinsella	Collinsella sp900545555
MGYG000000566	1420	0	0	94947	0	355	0.00373893	0	0	0	Bacteria	Desulfobacterota	Desulfovibrionia	Desulfovibrionales	Desulfovibrionaceae	Mailhella	-
MGYG000000567	1753	3	0.00171135	135407	0	1248	0.00921666	3	0	0.00171135	Bacteria	Proteobacteria	Gammaproteobacteria	Burkholderiales	Burkholderiaceae	CAG-521	CAG-521 sp000437635
MGYG000000568	2370	17	0.007173	202909	8	3634	0.0179095	16	1	0.00675105	Bacteria	Bacteroidota	Bacteroidia	Bacteroidales	Muribaculaceae	CAG-279	CAG-279 sp900544305
MGYG000000570	863	1	0.00115875	50968	1	2212	0.0433998	1	0	0.00115875	Bacteria	Actinobacteriota	Coriobacteriia	Coriobacteriales	Coriobacteriaceae	Collinsella	Collinsella sp003459505
MGYG000000571	1599	3	0.00187617	109496	4	685	0.00625594	3	0	0.00187617	Bacteria	Actinobacteriota	Actinomycetia	Actinomycetales	Actinomycetaceae	Pauljensenia	Pauljensenia turicensis
MGYG000000572	1789	0	0	142716	2	633	0.00443538	0	0	0	Bacteria	Cyanobacteria	Vampirovibrionia	Gastranaerophilales	Gastranaerophilaceae	Zag1	-
MGYG000000573	1810	48	0.0265193	129711	20	3756	0.0289567	47	1	0.0259669	Bacteria	Firmicutes_A	Clostridia	Oscillospirales	Ruminococcaceae	Gemmiger	Gemmiger variabilis_A
MGYG000000574	4458	8	0.00179453	329901	20	3462	0.0104941	8	0	0.00179453	Bacteria	Firmicutes_A	Clostridia	Lachnospirales	Lachnospiraceae	-	-
MGYG000000575	3992	7	0.00175351	383911	15	693	0.00180511	7	0	0.00175351	Bacteria	Verrucomicrobiota	Lentisphaeria	Victivallales	UBA1829	UBA11452	UBA11452 sp003526375
MGYG000000576	1849	3	0.0016225	122984	6	1480	0.0120341	3	0	0.0016225	Bacteria	Firmicutes	Bacilli	Lactobacillales	Streptococcaceae	Streptococcus	-
MGYG000000577	1208	1	0.000827815	87968	0	877	0.00996953	1	0	0.000827815	Bacteria	Actinobacteriota	Coriobacteriia	Coriobacteriales	Eggerthellaceae	UMGS1502	-
MGYG000000578	974	9	0.00924025	73455	10	974	0.0132598	9	0	0.00924025	Bacteria	Firmicutes_A	Clostridia	Lachnospirales	Lachnospiraceae	-	-
MGYG000000579	1872	2	0.00106838	140954	0	5906	0.0419002	2	0	0.00106838	Bacteria	Actinobacteriota	Coriobacteriia	Coriobacteriales	Coriobacteriaceae	Collinsella	-
MGYG000000580	1837	90	0.0489929	132868	4	2307	0.0173631	88	2	0.0479042	Bacteria	Firmicutes	Bacilli	Lactobacillales	Streptococcaceae	Streptococcus	Streptococcus vestibularis
MGYG000000581	1370	0	0	105985	1	557	0.00525546	0	0	0	Bacteria	Proteobacteria	Alphaproteobacteria	RF32	CAG-239	CAG-495	-
MGYG000000582	2026	0	0	140714	0	1021	0.00725585	0	0	0	Bacteria	Firmicutes	Bacilli	Lactobacillales	Streptococcaceae	Lactococcus	Lactococcus garvieae
MGYG000000583	2525	26	0.010297	200852	8	5208	0.0259295	23	3	0.00910891	Bacteria	Firmicutes_A	Clostridia	Lachnospirales	Lachnospiraceae	Acetatifactor	Acetatifactor sp900766575
MGYG000000584	2334	92	0.0394173	219855	24	2194	0.0099793	81	11	0.0347044	Bacteria	Bacteroidota	Bacteroidia	Bacteroidales	UBA932	RC9	RC9 sp900544195
MGYG000000585	2697	4	0.00148313	195699	4	1096	0.00560044	4	0	0.00148313	Bacteria	Actinobacteriota	Coriobacteriia	Coriobacteriales	UMGS124	UMGS124	-
MGYG000000586	1727	5	0.00289519	138336	12	2546	0.0184045	5	0	0.00289519	Bacteria	Firmicutes_A	Clostridia	Lachnospirales	Lachnospiraceae	TF01-11	-
MGYG000000587	1527	1	0.000654879	114676	3	1151	0.010037	1	0	0.000654879	Bacteria	Firmicutes_A	Clostridia	Monoglobales_A	UBA1381	-	-
MGYG000000588	1539	7	0.00454841	123755	6	610	0.00492909	5	2	0.00324886	Bacteria	Firmicutes	Bacilli	ML615J-28	CAG-313	UMGS75	-
MGYG000000589	2018	18	0.00891972	131189	16	5722	0.0436165	17	1	0.00842418	Bacteria	Firmicutes_A	Clostridia	Oscillospirales	Ruminococcaceae	Faecalibacterium	-
MGYG000000590	820	1	0.00121951	61134	1	191	0.00312428	1	0	0.00121951	Bacteria	Proteobacteria	Alphaproteobacteria	Rs-D84	Rs-D84	Rs-D84	Rs-D84 sp900549365
MGYG000000591	2267	30	0.0132333	171966	20	3037	0.0176605	30	0	0.0132333	Bacteria	Firmicutes_C	Negativicutes	Acidaminococcales	Acidaminococcaceae	Phascolarctobacterium_A	Phascolarctobacterium_A succinatutens_A
MGYG000000592	2358	51	0.0216285	196359	26	1754	0.00893262	48	3	0.0203562	Bacteria	Bacteroidota	Bacteroidia	Bacteroidales	UBA932	RC9	-
MGYG000000593	1699	0	0	115003	0	4450	0.0386946	0	0	0	Bacteria	Actinobacteriota	Coriobacteriia	Coriobacteriales	Coriobacteriaceae	Collinsella	-
MGYG000000594	1836	0	0	131783	1	5591	0.0424258	0	0	0	Bacteria	Actinobacteriota	Coriobacteriia	Coriobacteriales	Coriobacteriaceae	Collinsella	-
MGYG000000595	1898	17	0.0089568	138400	3	1477	0.010672	15	2	0.00790306	Bacteria	Actinobacteriota	Coriobacteriia	Coriobacteriales	Eggerthellaceae	UMGS1293	UMGS1293 sp900754495
MGYG000000596	1770	4	0.00225989	156773	3	484	0.00308727	4	0	0.00225989	Bacteria	Verrucomicrobiota	Lentisphaeria	UBA1407	UBA1407	UBA1724	UBA1724 sp900548225
MGYG000000597	1826	29	0.0158817	131643	2	1758	0.0133543	27	2	0.0147864	Bacteria	Actinobacteriota	Coriobacteriia	Coriobacteriales	Eggerthellaceae	Senegalimassilia	-
MGYG000000598	1774	0	0	135286	0	6009	0.044417	0	0	0	Bacteria	Actinobacteriota	Coriobacteriia	Coriobacteriales	Coriobacteriaceae	Collinsella	-
MGYG000000599	1772	0	0	124110	0	4951	0.039892	0	0	0	Bacteria	Actinobacteriota	Coriobacteriia	Coriobacteriales	Coriobacteriaceae	Collinsella	-
MGYG000000600	2256	20	0.00886525	183785	13	2405	0.0130859	20	0	0.00886525	Bacteria	Firmicutes_A	Clostridia	Lachnospirales	Lachnospiraceae	CAG-791	CAG-791 sp000431495
MGYG000000601	1302	3	0.00230415	90270	2	691	0.00765481	3	0	0.00230415	Bacteria	Firmicutes_A	Clostridia	Peptostreptococcales	Anaerovoracaceae	Mobilibacterium	Mobilibacterium timonense
MGYG000000602	1723	1	0.000580383	122968	1	1357	0.0110354	1	0	0.000580383	Bacteria	Actinobacteriota	Coriobacteriia	Coriobacteriales	Eggerthellaceae	CAG-1427	CAG-1427 sp900544455
MGYG000000603	1506	3	0.00199203	112174	1	1067	0.00951201	3	0	0.00199203	Bacteria	Actinobacteriota	Coriobacteriia	Coriobacteriales	Eggerthellaceae	UMGS1502	UMGS1502 sp900552365
MGYG000000604	2951	3	0.0010166	281127	2	667	0.00237259	2	1	0.000677736	Bacteria	Verrucomicrobiota	Lentisphaeria	Victivallales	UBA1829	UBA1829	UBA1829 sp900549415
MGYG000000605	1963	0	0	135540	1	2148	0.0158477	0	0	0	Bacteria	Firmicutes_A	Clostridia	Oscillospirales	Ruminococcaceae	Ruminococcus_C	-
MGYG000000606	2571	156	0.0606768	242510	70	2360	0.00973156	142	14	0.0552314	Bacteria	Bacteroidota	Bacteroidia	Bacteroidales	UBA932	RC9	RC9 sp000433355
MGYG000000607	971	9	0.0092688	81988	7	672	0.00819632	9	0	0.0092688	Bacteria	Firmicutes_A	Clostridia	Oscillospirales	Acutalibacteraceae	UMGS1491	-
MGYG000000608	2149	5	0.00232666	160273	2	490	0.00305728	4	1	0.00186133	Bacteria	Verrucomicrobiota	Lentisphaeria	Victivallales	Victivallaceae	UMGS1518	-
MGYG000000609	1464	11	0.00751366	112405	7	807	0.0071794	10	1	0.0068306	Bacteria	Firmicutes_A	Clostridia	TANB77	UBA1234	UBA1234	-
MGYG000000610	1466	0	0	112712	0	494	0.00438285	0	0	0	Bacteria	Proteobacteria	Alphaproteobacteria	RF32	CAG-239	CAAFZY01	-
MGYG000000611	1864	2	0.00107296	135719	5	1637	0.0120617	2	0	0.00107296	Bacteria	Actinobacteriota	Coriobacteriia	Coriobacteriales	Eggerthellaceae	Senegalimassilia	Senegalimassilia faecalis
MGYG000000612	1741	0	0	130170	2	1897	0.0145733	0	0	0	Bacteria	Firmicutes_C	Negativicutes	Veillonellales	Megasphaeraceae	Megasphaera	-
MGYG000000613	2683	5	0.00186359	183905	3	916	0.00498083	5	0	0.00186359	Bacteria	Actinobacteriota	Coriobacteriia	Coriobacteriales	UMGS124	UMGS124	-
MGYG000000614	1545	4	0.002589	112200	2	1338	0.0119251	4	0	0.002589	Bacteria	Actinobacteriota	Coriobacteriia	Coriobacteriales	Atopobiaceae	Parolsenella	Parolsenella massiliensis
MGYG000000615	1562	74	0.0473752	125520	37	1175	0.00936106	69	5	0.0441741	Bacteria	Firmicutes_A	Clostridia	Oscillospirales	CAG-382	UBA1752	UBA1752 sp900554405
MGYG000000616	1526	1	0.000655308	107192	2	1128	0.0105232	1	0	0.000655308	Bacteria	Actinobacteriota	Coriobacteriia	Coriobacteriales	Eggerthellaceae	CAG-1427	-
MGYG000000617	1503	2	0.00133067	115928	1	470	0.00405424	2	0	0.00133067	Bacteria	Proteobacteria	Alphaproteobacteria	RF32	CAG-239	RUG410	-
MGYG000000618	1605	0	0	124776	3	500	0.00400718	0	0	0	Bacteria	Cyanobacteria	Vampirovibrionia	Gastranaerophilales	Gastranaerophilaceae	CAG-196	CAG-196 sp900553895
MGYG000000619	2019	4	0.00198118	170873	3	2341	0.0137002	4	0	0.00198118	Bacteria	Bacteroidota	Bacteroidia	Bacteroidales	Muribaculaceae	CAG-873	CAG-873 sp900540625
MGYG000000620	1908	10	0.00524109	133178	5	1208	0.00907057	10	0	0.00524109	Bacteria	Actinobacteriota	Coriobacteriia	Coriobacteriales	Atopobiaceae	Parolsenella	Parolsenella uli_B
MGYG000000621	2628	21	0.00799087	203941	7	5551	0.0272187	20	1	0.00761035	Bacteria	Firmicutes_A	Clostridia	Lachnospirales	Lachnospiraceae	Acetatifactor	-
MGYG000000622	1730	16	0.00924855	135276	17	1015	0.00750318	14	2	0.00809249	Bacteria	Firmicutes	Bacilli	Erysipelotrichales	Erysipelotrichaceae	UBA636	UBA636 sp900546285
MGYG000000623	2610	38	0.0145594	217203	8	7649	0.0352159	37	1	0.0141762	Bacteria	Firmicutes_A	Clostridia	Lachnospirales	Lachnospiraceae	Blautia_A	Blautia_A sp900763175
MGYG000000624	2039	1	0.000490436	162250	7	1144	0.00705085	1	0	0.000490436	Bacteria	Proteobacteria	Gammaproteobacteria	Burkholderiales	Burkholderiaceae	Duodenibacillus	-
MGYG000000625	1966	1	0.000508647	154456	1	3268	0.0211581	1	0	0.000508647	Bacteria	Firmicutes_A	Clostridia	Lachnospirales	Lachnospiraceae	CAG-127	-
MGYG000000626	2184	55	0.0251832	168045	37	4528	0.0269452	54	1	0.0247253	Bacteria	Firmicutes_A	Clostridia	Lachnospirales	Lachnospiraceae	Eubacterium_J	-
MGYG000000627	1981	2	0.00100959	156363	0	2592	0.0165768	2	0	0.00100959	Bacteria	Firmicutes_A	Clostridia	Lachnospirales	Lachnospiraceae	CAG-632	-
MGYG000000628	1356	2	0.00147493	119325	2	889	0.00745024	1	1	0.000737463	Bacteria	Firmicutes_A	Clostridia_A	Christensenellales	CAG-917	CAG-475	-
MGYG000000630	1819	1	0.000549753	144754	1	1517	0.0104798	1	0	0.000549753	Bacteria	Firmicutes_C	Negativicutes	Veillonellales	Dialisteraceae	Dialister	-
MGYG000000631	2165	65	0.0300231	195138	29	4431	0.022707	64	1	0.0295612	Bacteria	Bacteroidota	Bacteroidia	Bacteroidales	Bacteroidaceae	Prevotella	Prevotella sp002299635
MGYG000000632	1997	1	0.000500751	154065	1	1423	0.00923636	1	0	0.000500751	Bacteria	Proteobacteria	Gammaproteobacteria	Burkholderiales	Burkholderiaceae	Sutterella	-
MGYG000000633	2339	4	0.00171013	216010	6	612	0.0028332	3	1	0.0012826	Bacteria	Verrucomicrobiota	Lentisphaeria	Victivallales	Victivallaceae	Victivallis	Victivallis sp900768515
MGYG000000634	1671	4	0.00239378	128249	10	617	0.00481095	4	0	0.00239378	Bacteria	Proteobacteria	Gammaproteobacteria	Burkholderiales	Rhodocyclaceae	SFHR01	-
MGYG000000635	1720	30	0.0174419	123417	1	1507	0.0122106	29	1	0.0168605	Bacteria	Actinobacteriota	Coriobacteriia	Coriobacteriales	Eggerthellaceae	Ellagibacter	-
MGYG000000636	2209	63	0.0285197	156230	44	2624	0.0167957	60	3	0.0271616	Bacteria	Firmicutes_A	Clostridia	Oscillospirales	Ruminococcaceae	Gemmiger	Gemmiger sp004555405
MGYG000000637	1201	2	0.00166528	88350	6	458	0.00518393	2	0	0.00166528	Bacteria	Proteobacteria	Alphaproteobacteria	RF32	CAG-239	CAG-495	-
MGYG000000638	2117	46	0.0217289	167488	22	3859	0.0230405	45	1	0.0212565	Bacteria	Firmicutes_A	Clostridia	Lachnospirales	Lachnospiraceae	Lachnospira	Lachnospira sp900547255
MGYG000000639	1876	2	0.0010661	165590	6	641	0.00387101	1	1	0.000533049	Bacteria	Spirochaetota	Spirochaetia	Treponematales	Treponemataceae	Treponema_D	Treponema_D sp900541945
MGYG000000640	1654	3	0.00181378	148977	7	1034	0.00694067	3	0	0.00181378	Bacteria	Firmicutes_A	Clostridia_A	Christensenellales	CAG-552	UBA10677	-
MGYG000000641	1814	0	0	135674	0	5935	0.0437446	0	0	0	Bacteria	Actinobacteriota	Coriobacteriia	Coriobacteriales	Coriobacteriaceae	Collinsella	-
MGYG000000642	1323	0	0	103556	0	638	0.00616092	0	0	0	Bacteria	Actinobacteriota	Actinomycetia	Actinomycetales	Actinomycetaceae	Arcanobacterium_A	-
MGYG000000643	1791	12	0.00670017	131053	2	1815	0.0138494	10	2	0.00558347	Bacteria	Actinobacteriota	Coriobacteriia	Coriobacteriales	Eggerthellaceae	Senegalimassilia	-
MGYG000000644	2836	256	0.090268	257654	50	16592	0.0643964	234	22	0.0825106	Bacteria	Bacteroidota	Bacteroidia	Bacteroidales	Bacteroidaceae	Prevotella	Prevotella sp900546535
MGYG000000645	1765	1	0.000566572	131592	0	5407	0.0410891	1	0	0.000566572	Bacteria	Actinobacteriota	Coriobacteriia	Coriobacteriales	Coriobacteriaceae	Collinsella	-
MGYG000000646	1901	77	0.040505	156970	100	2035	0.0129643	70	7	0.0368227	Bacteria	Firmicutes_A	Clostridia	Oscillospirales	Acutalibacteraceae	Eubacterium_R	Eubacterium_R sp000436835
MGYG000000647	2013	2	0.000993542	158480	0	1092	0.00689046	2	0	0.000993542	Bacteria	Firmicutes_A	Clostridia	Oscillospirales	CAG-272	CAG-390	CAG-390 sp900753295
MGYG000000648	1699	0	0	126625	0	6113	0.0482764	0	0	0	Bacteria	Actinobacteriota	Coriobacteriia	Coriobacteriales	Coriobacteriaceae	Collinsella	Collinsella aerofaciens_G
MGYG000000649	1779	2	0.00112423	132983	1	6137	0.0461488	2	0	0.00112423	Bacteria	Actinobacteriota	Coriobacteriia	Coriobacteriales	Coriobacteriaceae	Collinsella	Collinsella sp900758845
MGYG000000650	2593	71	0.0273814	197291	25	3910	0.0198184	65	6	0.0250675	Bacteria	Firmicutes_A	Clostridia	Lachnospirales	Lachnospiraceae	Enterocloster	-
MGYG000000651	2042	44	0.0215475	141708	21	2282	0.0161035	43	1	0.0210578	Bacteria	Firmicutes_A	Clostridia	Oscillospirales	Oscillospiraceae	CAG-170	CAG-170 sp002404795
MGYG000000652	2794	403	0.144238	247140	350	12315	0.0498301	359	44	0.12849	Bacteria	Bacteroidota	Bacteroidia	Bacteroidales	Bacteroidaceae	Bacteroides	Bacteroides togonis
MGYG000000653	2155	9	0.00417633	186993	2	4373	0.0233859	9	0	0.00417633	Bacteria	Bacteroidota	Bacteroidia	Bacteroidales	UBA11471	UBA11471	UBA11471 sp000434215
MGYG000000654	1482	0	0	106706	3	148	0.00138699	0	0	0	Archaea	Thermoplasmatota	Thermoplasmata	Methanomassiliicoccales	Methanomethylophilaceae	MX-02	MX-02 sp006954405
MGYG000000655	2286	40	0.0174978	168879	36	4351	0.025764	37	3	0.0161855	Bacteria	Firmicutes	Bacilli	Erysipelotrichales	Erysipelotrichaceae	Holdemanella	Holdemanella sp900547815
MGYG000000656	1549	0	0	126638	2	797	0.00629353	0	0	0	Bacteria	Firmicutes_A	Clostridia	TANB77	CAG-508	CAG-269	-
MGYG000000657	4255	0	0	273382	3	746	0.00272878	0	0	0	Bacteria	Proteobacteria	Gammaproteobacteria	Pseudomonadales	Pseudomonadaceae	Pseudomonas_E	Pseudomonas_E bubulae
MGYG000000658	1371	54	0.0393873	123638	14	2809	0.0227196	49	5	0.0357403	Bacteria	Bacteroidota	Bacteroidia	Bacteroidales	Bacteroidaceae	Prevotellamassilia	-
MGYG000000659	1608	3	0.00186567	147874	2	1045	0.00706683	3	0	0.00186567	Bacteria	Firmicutes_A	Clostridia_A	Christensenellales	Borkfalkiaceae	UBA10281	UBA10281 sp900556195
MGYG000000660	1701	0	0	123588	0	5246	0.0424475	0	0	0	Bacteria	Actinobacteriota	Coriobacteriia	Coriobacteriales	Coriobacteriaceae	Collinsella	-
MGYG000000661	1284	2	0.00155763	99767	6	426	0.00426995	2	0	0.00155763	Bacteria	Firmicutes	Bacilli	RF39	UBA660	CAG-302	-
MGYG000000662	1315	14	0.0106464	95654	10	881	0.00921028	13	1	0.00988593	Bacteria	Firmicutes	Bacilli	Erysipelotrichales	Erysipelotrichaceae	Bulleidia	-
MGYG000000663	1723	11	0.00638421	121568	6	1145	0.0094186	11	0	0.00638421	Bacteria	Firmicutes_A	Clostridia	Oscillospirales	Ruminococcaceae	UMGS1668	UMGS1668 sp900768105
MGYG000000664	1554	0	0	141003	4	522	0.00370205	0	0	0	Bacteria	Firmicutes	Bacilli	RFN20	CAG-826	UBA733	UBA733 sp900550795
MGYG000000665	924	0	0	80494	0	557	0.00691977	0	0	0	Bacteria	Firmicutes_A	Clostridia	TANB77	CAG-508	CAG-273	-
MGYG000000666	3533	1	0.000283046	346192	5	619	0.00178803	1	0	0.000283046	Bacteria	Verrucomicrobiota	Lentisphaeria	Victivallales	UBA1829	-	-
MGYG000000667	2063	95	0.0460494	173299	36	2941	0.0169707	90	5	0.0436258	Bacteria	Bacteroidota	Bacteroidia	Bacteroidales	Muribaculaceae	UBA7173	UBA7173 sp900546835
MGYG000000668	2360	2	0.000847458	184953	4	1412	0.00763437	2	0	0.000847458	Bacteria	Firmicutes_A	Clostridia	Peptostreptococcales	Anaerovoracaceae	CAG-238	CAG-238 sp900551415
MGYG000000669	1982	5	0.0025227	163621	0	1706	0.0104265	5	0	0.0025227	Bacteria	Firmicutes_A	Clostridia	Oscillospirales	Acutalibacteraceae	CAG-488	CAG-488 sp000434055
MGYG000000670	2839	26	0.00915815	208590	7	4510	0.0216214	21	5	0.00739697	Bacteria	Firmicutes	Bacilli	Erysipelotrichales	Erysipelatoclostridiaceae	Faecalibacillus	Faecalibacillus sp900544435
MGYG000000671	2114	7	0.00331126	154490	3	1788	0.0115736	7	0	0.00331126	Bacteria	Firmicutes_C	Negativicutes	Veillonellales	Dialisteraceae	Dialister	Dialister sp002320515
MGYG000000672	2173	89	0.0409572	202850	44	2137	0.0105349	82	7	0.0377358	Bacteria	Bacteroidota	Bacteroidia	Bacteroidales	UBA932	RC9	RC9 sp000431015
MGYG000000673	1794	103	0.0574136	155724	37	2310	0.0148339	96	7	0.0535117	Bacteria	Bacteroidota	Bacteroidia	Bacteroidales	Muribaculaceae	CAG-873	CAG-873 sp004552485
MGYG000000674	2175	2	0.00091954	172631	5	1368	0.00792442	2	0	0.00091954	Bacteria	Firmicutes_A	Clostridia	UMGS1810	UMGS1810	-	-
MGYG000000675	4342	73	0.0168125	423522	17	17886	0.0422316	67	6	0.0154307	Bacteria	Bacteroidota	Bacteroidia	Bacteroidales	Bacteroidaceae	Bacteroides	Bacteroides congonensis
MGYG000000676	1815	1	0.000550964	149747	5	1255	0.0083808	1	0	0.000550964	Bacteria	Firmicutes_A	Clostridia_A	Christensenellales	Borkfalkiaceae	Borkfalkia	-
MGYG000000677	1863	7	0.00375738	150084	6	742	0.0049439	7	0	0.00375738	Bacteria	Spirochaetota	Spirochaetia	Sphaerochaetales	Sphaerochaetaceae	UBA5920	-
MGYG000000678	2099	16	0.00762268	179210	9	2352	0.0131243	16	0	0.00762268	Bacteria	Bacteroidota	Bacteroidia	Bacteroidales	Muribaculaceae	CAG-485	CAG-485 sp002491165
MGYG000000679	925	1	0.00108108	80692	1	423	0.00524216	1	0	0.00108108	Bacteria	Firmicutes_A	Clostridia_A	Christensenellales	UBA1242	UMGS1470	UMGS1470 sp900766395
MGYG000000680	1975	44	0.0222785	137067	34	3339	0.0243603	43	1	0.0217722	Bacteria	Firmicutes_A	Clostridia	Lachnospirales	Lachnospiraceae	UBA3402	-
MGYG000000681	1403	1	0.000712758	83452	2	585	0.00701002	1	0	0.000712758	Bacteria	Firmicutes	Bacilli	Lactobacillales	Streptococcaceae	Lactococcus_A	Lactococcus_A raffinolactis
MGYG000000682	1981	32	0.0161535	169223	16	3607	0.0213151	32	0	0.0161535	Bacteria	Bacteroidota	Bacteroidia	Bacteroidales	Bacteroidaceae	UBA4334	-
MGYG000000683	2001	2	0.0009995	166566	0	543	0.00325997	2	0	0.0009995	Bacteria	Proteobacteria	Alphaproteobacteria	RF32	CAG-977	CAG-977	CAG-977 sp000434295
MGYG000000684	1867	1	0.000535619	132868	0	5895	0.0443673	1	0	0.000535619	Bacteria	Actinobacteriota	Coriobacteriia	Coriobacteriales	Coriobacteriaceae	Collinsella	-
MGYG000000685	2465	10	0.0040568	200952	3	3623	0.0180292	10	0	0.0040568	Bacteria	Firmicutes_A	Clostridia	Lachnospirales	Lachnospiraceae	CAG-590	CAG-590 sp900552885
MGYG000000686	1544	1	0.000647668	135098	1	489	0.00361959	1	0	0.000647668	Bacteria	Firmicutes	Bacilli	RFN20	CAG-826	UBA733	UBA733 sp900767605
MGYG000000687	2109	11	0.00521574	157422	6	3182	0.0202132	11	0	0.00521574	Bacteria	Firmicutes_A	Clostridia	Lachnospirales	Lachnospiraceae	Anaerostipes	-
MGYG000000688	1243	0	0	76594	1	2785	0.0363606	0	0	0	Bacteria	Actinobacteriota	Coriobacteriia	Coriobacteriales	Coriobacteriaceae	Collinsella	-
MGYG000000689	1772	1	0.000564334	112484	5	1328	0.0118061	1	0	0.000564334	Bacteria	Firmicutes_A	Clostridia	Oscillospirales	Ruminococcaceae	Angelakisella	Angelakisella sp003453215
MGYG000000690	2470	59	0.0238866	196538	28	3760	0.0191312	55	4	0.0222672	Bacteria	Firmicutes_A	Clostridia	Lachnospirales	Lachnospiraceae	CAG-590	CAG-590 sp000431135
MGYG000000691	1769	2	0.00113058	129547	5	1400	0.0108069	2	0	0.00113058	Bacteria	Firmicutes_A	Clostridia	Oscillospirales	Oscillospiraceae	CAG-110	-
MGYG000000692	2139	41	0.0191678	179758	5	4544	0.0252784	37	4	0.0172978	Bacteria	Bacteroidota	Bacteroidia	Bacteroidales	Bacteroidaceae	Prevotellamassilia	Prevotellamassilia sp900543155
MGYG000000693	1697	0	0	126654	0	6173	0.0487391	0	0	0	Bacteria	Actinobacteriota	Coriobacteriia	Coriobacteriales	Coriobacteriaceae	Collinsella	-
MGYG000000694	1763	34	0.0192853	129832	0	5455	0.0420158	33	1	0.0187181	Bacteria	Actinobacteriota	Coriobacteriia	Coriobacteriales	Coriobacteriaceae	Collinsella	-
MGYG000000695	2817	471	0.167199	255597	368	12911	0.0505131	422	49	0.149805	Bacteria	Bacteroidota	Bacteroidia	Bacteroidales	Bacteroidaceae	Prevotella	Prevotella sp000436035
MGYG000000696	2598	226	0.08699	235997	145	7283	0.0308606	208	18	0.0800616	Bacteria	Bacteroidota	Bacteroidia	Bacteroidales	Tannerellaceae	Parabacteroides	Parabacteroides sp900549585
MGYG000000698	1300	6	0.00461538	134301	7	840	0.00625461	4	2	0.00307692	Bacteria	Firmicutes_A	Clostridia_A	Christensenellales	DTU072	CAG-1782	-
MGYG000000699	1528	4	0.0026178	102160	13	739	0.00723375	4	0	0.0026178	Bacteria	Firmicutes	Bacilli	Erysipelotrichales	Erysipelotrichaceae	Bulleidia	-
MGYG000000700	1924	160	0.0831601	178340	249	3603	0.020203	144	16	0.0748441	Bacteria	Bacteroidota	Bacteroidia	Bacteroidales	Bacteroidaceae	UBA4372	UBA4372 sp900543815
MGYG000000701	2401	209	0.0870471	209580	304	6344	0.0302701	184	25	0.0766347	Bacteria	Bacteroidota	Bacteroidia	Bacteroidales	Bacteroidaceae	Prevotella	Prevotella sp900552675
MGYG000000702	1780	1	0.000561798	115145	0	4607	0.0400104	1	0	0.000561798	Bacteria	Actinobacteriota	Coriobacteriia	Coriobacteriales	Coriobacteriaceae	Collinsella	-
MGYG000000703	2344	12	0.00511945	163112	2	2585	0.015848	12	0	0.00511945	Bacteria	Firmicutes_A	Clostridia	Oscillospirales	Oscillospiraceae	CAG-83	CAG-83 sp900552725
MGYG000000704	1643	2	0.00121729	130292	0	1402	0.0107604	2	0	0.00121729	Bacteria	Firmicutes_A	Clostridia	Oscillospirales	Acutalibacteraceae	UMGS1279	-
MGYG000000705	1338	0	0	119878	2	919	0.00766613	0	0	0	Bacteria	Firmicutes_A	Clostridia_A	Christensenellales	CAG-917	CAG-475	CAG-475 sp000434435
MGYG000000706	2137	17	0.00795508	183077	6	1831	0.0100013	16	1	0.00748713	Bacteria	Firmicutes_A	Clostridia	Monoglobales	Monoglobaceae	UMGS1326	-
MGYG000000707	2464	121	0.0491071	224139	9	7019	0.0313154	115	6	0.0466721	Bacteria	Bacteroidota	Bacteroidia	Bacteroidales	Bacteroidaceae	Prevotella	Prevotella sp900546575
MGYG000000708	1340	5	0.00373134	94627	6	605	0.00639352	5	0	0.00373134	Bacteria	Proteobacteria	Gammaproteobacteria	Enterobacterales	Succinivibrionaceae	Succinivibrio	-
MGYG000000709	1345	0	0	78424	0	441	0.00562328	0	0	0	Bacteria	Firmicutes_A	Clostridia	Oscillospirales	Oscillospiraceae	UBA738	-
MGYG000000710	1955	2	0.00102302	148953	2	1517	0.0101844	2	0	0.00102302	Bacteria	Firmicutes_A	Clostridia	Oscillospirales	Oscillospiraceae	CAG-110	-
MGYG000000711	1753	10	0.00570451	124347	4	914	0.0073504	9	1	0.00513406	Bacteria	Firmicutes_A	Clostridia	Peptostreptococcales	Anaerovoracaceae	CAG-238	-
MGYG000000712	1956	41	0.0209611	173607	35	1512	0.00870933	38	3	0.0194274	Bacteria	Fusobacteriota	Fusobacteriia	Fusobacteriales	Fusobacteriaceae	Fusobacterium_B	Fusobacterium_B sp900541465
MGYG000000713	1774	3	0.00169109	104604	2	971	0.00928263	3	0	0.00169109	Bacteria	Firmicutes_A	Clostridia	Oscillospirales	Oscillospiraceae	CAG-83	-
MGYG000000714	1381	15	0.0108617	111184	1	511	0.00459599	13	2	0.00941347	Bacteria	Firmicutes	Bacilli	RF39	UBA660	CAG-451	CAG-451 sp000438295
MGYG000000715	1994	6	0.00300903	151109	3	1791	0.0118524	5	1	0.00250752	Bacteria	Firmicutes_A	Clostridia	Oscillospirales	Oscillospiraceae	CAG-110	CAG-110 sp900544705
MGYG000000716	1668	0	0	126196	1	5818	0.0461029	0	0	0	Bacteria	Actinobacteriota	Coriobacteriia	Coriobacteriales	Coriobacteriaceae	Collinsella	-
MGYG000000717	1679	57	0.0339488	135275	33	1414	0.0104528	52	5	0.0309708	Bacteria	Proteobacteria	Gammaproteobacteria	Burkholderiales	Burkholderiaceae	Duodenibacillus	Duodenibacillus sp900762555
MGYG000000718	1914	2	0.00104493	142795	9	1129	0.00790644	2	0	0.00104493	Bacteria	Firmicutes_A	Clostridia_A	Christensenellales	CAG-138	SFDB01	SFDB01 sp004558825
MGYG000000719	1592	12	0.00753769	132978	8	995	0.00748244	10	2	0.00628141	Bacteria	Firmicutes_A	Clostridia	Oscillospirales	CAG-272	HGM12650	-
MGYG000000720	3066	2	0.000652316	279647	5	673	0.00240661	2	0	0.000652316	Bacteria	Verrucomicrobiota	Lentisphaeria	Victivallales	Victivallaceae	Victivallis	-
MGYG000000721	2156	21	0.00974026	178711	8	3199	0.0179004	20	1	0.00927644	Bacteria	Firmicutes_A	Clostridia	Lachnospirales	Lachnospiraceae	NC2004	-
MGYG000000722	2244	18	0.00802139	216000	7	1736	0.00803704	17	1	0.00757576	Bacteria	Bacteroidota	Bacteroidia	Bacteroidales	UBA932	RC9	RC9 sp900545245
MGYG000000723	2057	236	0.11473	160432	206	2616	0.016306	204	32	0.0991736	Bacteria	Firmicutes_A	Clostridia	Oscillospirales	Acutalibacteraceae	CAG-177	CAG-177 sp003514385
MGYG000000724	1725	108	0.0626087	116279	22	2580	0.022188	97	11	0.0562319	Bacteria	Firmicutes_A	Clostridia	Oscillospirales	Ruminococcaceae	Gemmiger	-
MGYG000000725	1763	158	0.08962	138143	24	1810	0.0131024	151	7	0.0856495	Bacteria	Firmicutes_C	Negativicutes	Veillonellales	Dialisteraceae	Dialister	Dialister sp000434475
MGYG000000726	1704	35	0.0205399	136895	7	1930	0.0140984	34	1	0.0199531	Bacteria	Firmicutes_A	Clostridia	Oscillospirales	Acutalibacteraceae	CAG-180	CAG-180 sp004556705
MGYG000000727	2229	12	0.00538358	172319	8	1052	0.00610496	12	0	0.00538358	Bacteria	Firmicutes_A	Clostridia_A	Christensenellales	CAG-74	SFFS01	-
MGYG000000728	1858	8	0.00430571	131877	13	1176	0.0089174	8	0	0.00430571	Bacteria	Firmicutes_A	Clostridia	UBA1212	-	-	-
MGYG000000729	1729	37	0.0213997	128315	19	1519	0.0118381	35	2	0.0202429	Bacteria	Firmicutes_A	Clostridia	Oscillospirales	Oscillospiraceae	F23-B02	F23-B02 sp900545805
MGYG000000730	1920	100	0.0520833	145644	93	1623	0.0111436	93	7	0.0484375	Bacteria	Firmicutes_A	Clostridia_A	Christensenellales	CAG-138	Phil1	Phil1 sp001940855
MGYG000000731	1617	1	0.000618429	105127	0	4564	0.0434142	1	0	0.000618429	Bacteria	Actinobacteriota	Coriobacteriia	Coriobacteriales	Coriobacteriaceae	Collinsella	-
MGYG000000732	1637	0	0	136013	1	778	0.00572004	0	0	0	Bacteria	Firmicutes_A	Clostridia	TANB77	CAG-508	CAG-245	-
MGYG000000733	1597	14	0.00876644	132512	6	907	0.00684466	14	0	0.00876644	Bacteria	Firmicutes_A	Clostridia_A	Christensenellales	Borkfalkiaceae	Borkfalkia	-
MGYG000000734	1708	0	0	160551	3	1022	0.00636558	0	0	0	Bacteria	Firmicutes_A	Clostridia_A	Christensenellales	Borkfalkiaceae	UBA10281	UBA10281 sp900548285
MGYG000000735	2106	11	0.00522317	150237	4	1100	0.00732176	11	0	0.00522317	Bacteria	Firmicutes_A	Clostridia	Oscillospirales	Oscillospiraceae	UBA738	-
MGYG000000736	1679	13	0.0077427	124788	5	1458	0.0116838	13	0	0.0077427	Bacteria	Firmicutes_A	Clostridia	Oscillospirales	Oscillospiraceae	CAG-110	-
MGYG000000737	1500	1	0.000666667	92701	1	3670	0.0395896	1	0	0.000666667	Bacteria	Actinobacteriota	Coriobacteriia	Coriobacteriales	Coriobacteriaceae	Collinsella	-
MGYG000000738	807	3	0.00371747	65123	6	723	0.0111021	2	1	0.00247831	Bacteria	Firmicutes_A	Clostridia	TANB77	CAG-508	CAG-269	-
MGYG000000739	1915	9	0.00469974	130138	3	1278	0.00982034	9	0	0.00469974	Bacteria	Firmicutes_A	Clostridia	Oscillospirales	Oscillospiraceae	Evtepia	-
MGYG000000740	1956	1	0.000511247	177600	0	609	0.00342905	1	0	0.000511247	Bacteria	Verrucomicrobiota	Verrucomicrobiae	Opitutales	CAG-312	CAG-312	CAG-312 sp001917305
MGYG000000741	2151	4	0.0018596	160320	2	2024	0.0126248	4	0	0.0018596	Bacteria	Firmicutes_A	Clostridia	Oscillospirales	Oscillospiraceae	CAG-170	CAG-170 sp900548625
MGYG000000742	1943	39	0.0200721	149405	4	1635	0.0109434	38	1	0.0195574	Bacteria	Firmicutes_C	Negativicutes	Veillonellales	Dialisteraceae	Dialister	Dialister sp900541605
MGYG000000743	2306	85	0.0368604	165524	36	2223	0.0134301	79	6	0.0342585	Bacteria	Firmicutes_A	Clostridia	Oscillospirales	Oscillospiraceae	CAG-110	CAG-110 sp000434635
MGYG000000744	1634	1	0.000611995	115647	1	5198	0.0449471	1	0	0.000611995	Bacteria	Actinobacteriota	Coriobacteriia	Coriobacteriales	Coriobacteriaceae	Collinsella	Collinsella sp900550205
MGYG000000745	2340	28	0.0119658	173135	7	1094	0.00631877	26	2	0.0111111	Bacteria	Firmicutes_A	Clostridia_A	Christensenellales	CAG-74	-	-
MGYG000000746	1918	1	0.000521376	140261	2	1406	0.0100242	1	0	0.000521376	Bacteria	Firmicutes_A	Clostridia	Oscillospirales	Oscillospiraceae	UBA1777	-
MGYG000000747	2122	14	0.00659755	152101	3	989	0.00650226	14	0	0.00659755	Bacteria	Firmicutes_A	Clostridia_A	Christensenellales	CAG-74	-	-
MGYG000000748	1545	7	0.00453074	138886	4	962	0.00692654	7	0	0.00453074	Bacteria	Firmicutes_A	Clostridia_A	Christensenellales	CAG-552	UBA10677	UBA10677 sp900762945
MGYG000000749	1011	5	0.0049456	89079	2	718	0.00806026	5	0	0.0049456	Bacteria	Firmicutes_A	Clostridia_A	Christensenellales	CAG-917	CAG-917	-
MGYG000000750	1620	2	0.00123457	126533	0	1142	0.00902531	2	0	0.00123457	Bacteria	Firmicutes_A	Clostridia	Oscillospirales	CAG-272	CAG-724	-
MGYG000000751	914	2	0.00218818	85240	3	387	0.00454012	2	0	0.00218818	Bacteria	Firmicutes_A	Clostridia_A	Christensenellales	UBA1242	UBA11490	-
MGYG000000752	2375	2	0.000842105	198097	2	1657	0.00836459	1	1	0.000421053	Bacteria	Firmicutes_A	Clostridia	Oscillospirales	Acutalibacteraceae	UBA737	-
MGYG000000753	1713	46	0.0268535	128312	10	2552	0.019889	45	1	0.0262697	Bacteria	Firmicutes_A	Clostridia	Oscillospirales	Oscillospiraceae	ER4	ER4 sp900768135
MGYG000000754	1367	4	0.00292612	90551	0	1299	0.0143455	4	0	0.00292612	Bacteria	Firmicutes	Bacilli	Lactobacillales	Streptococcaceae	Streptococcus	Streptococcus sp900555155
MGYG000000755	1651	7	0.00423985	130145	3	343	0.00263552	7	0	0.00423985	Bacteria	Campylobacterota	Campylobacteria	Campylobacterales	Campylobacteraceae	Campylobacter	Campylobacter sp013416015
MGYG000000756	1594	269	0.168758	122567	35	6762	0.0551698	262	7	0.164366	Bacteria	Actinobacteriota	Actinomycetia	Actinomycetales	Bifidobacteriaceae	Bifidobacterium	Bifidobacterium sp002742445
MGYG000000757	964	0	0	64831	0	542	0.0083602	0	0	0	Bacteria	Firmicutes_C	Negativicutes	Veillonellales	Negativicoccaceae	Negativicoccus	Negativicoccus massiliensis
MGYG000000758	1137	0	0	94166	1	588	0.00624429	0	0	0	Bacteria	Firmicutes_A	Clostridia	Tissierellales	Peptoniphilaceae	Peptoniphilus_A	Peptoniphilus_A harei
MGYG000000759	1956	1	0.000511247	106375	0	355	0.00333725	0	1	0	Bacteria	Actinobacteriota	Actinomycetia	Mycobacteriales	Mycobacteriaceae	Corynebacterium	-
MGYG000000760	2423	76	0.0313661	203263	11	4488	0.0220798	72	4	0.0297152	Bacteria	Bacteroidota	Bacteroidia	Bacteroidales	Bacteroidaceae	Prevotella	-
MGYG000000761.1	1367	0	0	105552	1	559	0.00529597	0	0	0	Bacteria	Firmicutes_A	Clostridia	Tissierellales	Peptoniphilaceae	Anaerococcus	-
MGYG000000762	1338	19	0.0142003	89643	10	374	0.0041721	19	0	0.0142003	Bacteria	Actinobacteriota	Actinomycetia	Mycobacteriales	Mycobacteriaceae	Corynebacterium	Corynebacterium glucuronolyticum
MGYG000000763	1137	0	0	83453	1	521	0.00624304	0	0	0	Bacteria	Bacteroidota	Bacteroidia	Bacteroidales	Porphyromonadaceae	Porphyromonas	-
MGYG000000764	1541	0	0	142450	2	1053	0.00739207	0	0	0	Bacteria	Bacteroidota	Bacteroidia	Bacteroidales	Porphyromonadaceae	Porphyromonas_A	Porphyromonas_A sp900541275
MGYG000000765	1580	11	0.00696203	144096	3	1089	0.00755746	10	1	0.00632911	Bacteria	Bacteroidota	Bacteroidia	Bacteroidales	Porphyromonadaceae	Porphyromonas_A	Porphyromonas_A bennonis
MGYG000000766	1473	6	0.00407332	127689	4	730	0.00571702	6	0	0.00407332	Bacteria	Firmicutes_A	Clostridia	Tissierellales	Peptoniphilaceae	Fenollaria	Fenollaria sp900539225
MGYG000000767	2053	11	0.00535801	136751	4	1528	0.0111736	11	0	0.00535801	Bacteria	Actinobacteriota	Coriobacteriia	Coriobacteriales	Eggerthellaceae	Paraeggerthella	Paraeggerthella hongkongensis
MGYG000000768	1939	0	0	138188	0	6134	0.0443888	0	0	0	Bacteria	Actinobacteriota	Coriobacteriia	Coriobacteriales	Coriobacteriaceae	Collinsella	Collinsella sp900542905
MGYG000000769	1785	1	0.000560224	130774	0	6122	0.0468136	1	0	0.000560224	Bacteria	Actinobacteriota	Coriobacteriia	Coriobacteriales	Coriobacteriaceae	Collinsella	Collinsella sp900544875
MGYG000000770	1916	1	0.000521921	138808	0	6211	0.0447453	1	0	0.000521921	Bacteria	Actinobacteriota	Coriobacteriia	Coriobacteriales	Coriobacteriaceae	Collinsella	Collinsella sp900544095
MGYG000000771	1835	9	0.00490463	107906	3	730	0.00676515	9	0	0.00490463	Bacteria	Firmicutes	Bacilli	Lactobacillales	Streptococcaceae	Lactococcus	Lactococcus lactis_E
MGYG000000772	1725	20	0.0115942	128118	0	5906	0.0460981	17	3	0.00985507	Bacteria	Actinobacteriota	Coriobacteriia	Coriobacteriales	Coriobacteriaceae	Collinsella	Collinsella sp900541695
MGYG000000773	1957	74	0.037813	148552	98	1239	0.00834051	71	3	0.03628	Bacteria	Firmicutes	Bacilli	Erysipelotrichales	Erysipelotrichaceae	Bulleidia	Bulleidia sp900539965
MGYG000000774	2948	134	0.0454545	232579	22	7311	0.0314345	129	5	0.0437585	Bacteria	Firmicutes_A	Clostridia	Lachnospirales	Lachnospiraceae	Enterocloster	Enterocloster sp900543885
MGYG000000775	1557	74	0.0475273	113324	14	2103	0.0185574	72	2	0.0462428	Bacteria	Actinobacteriota	Actinomycetia	Actinomycetales	Bifidobacteriaceae	Bifidobacterium	Bifidobacterium sp900551485
MGYG000000776	1537	16	0.0104099	107390	7	688	0.00640656	16	0	0.0104099	Bacteria	Firmicutes_C	Negativicutes	Veillonellales	Dialisteraceae	UBA5809	UBA5809 sp002417965
MGYG000000777	1842	0	0	136230	0	6152	0.0451589	0	0	0	Bacteria	Actinobacteriota	Coriobacteriia	Coriobacteriales	Coriobacteriaceae	Collinsella	Collinsella sp900544135
MGYG000000778	1786	0	0	129993	1	6150	0.0473102	0	0	0	Bacteria	Actinobacteriota	Coriobacteriia	Coriobacteriales	Coriobacteriaceae	Collinsella	Collinsella sp900541645
MGYG000000779	2084	140	0.0671785	176377	55	4553	0.025814	134	6	0.0642994	Bacteria	Bacteroidota	Bacteroidia	Bacteroidales	Bacteroidaceae	Prevotella	Prevotella sp000431975
MGYG000000780	1790	2	0.00111732	131184	0	5619	0.042833	1	1	0.000558659	Bacteria	Actinobacteriota	Coriobacteriia	Coriobacteriales	Coriobacteriaceae	Collinsella	Collinsella sp900541475
MGYG000000781	2565	437	0.17037	233114	240	10567	0.0453298	399	38	0.155556	Bacteria	Bacteroidota	Bacteroidia	Bacteroidales	Bacteroidaceae	Phocaeicola	Phocaeicola sp900541515
MGYG000000782	1789	22	0.0122974	129780	9	1803	0.0138927	22	0	0.0122974	Bacteria	Firmicutes_C	Negativicutes	Acidaminococcales	Acidaminococcaceae	Phascolarctobacterium_A	Phascolarctobacterium_A sp900541915
MGYG000000783	1832	8	0.00436681	139197	5	894	0.00642255	7	1	0.00382096	Bacteria	Firmicutes_C	Negativicutes	Veillonellales	Veillonellaceae	Veillonella_A	Veillonella_A sp900545795
MGYG000000784	1276	17	0.0133229	104206	8	453	0.00434716	15	2	0.0117555	Bacteria	Firmicutes	Bacilli	RF39	UBA660	CAG-417	CAG-417 sp000432835
MGYG000000785	1011	0	0	70525	0	549	0.00778447	0	0	0	Bacteria	Actinobacteriota	Coriobacteriia	Coriobacteriales	Atopobiaceae	Lancefieldella	Lancefieldella sp900555335
MGYG000000786	1574	1	0.000635324	110913	0	1427	0.0128659	1	0	0.000635324	Bacteria	Firmicutes_C	Negativicutes	Veillonellales	Veillonellaceae	Veillonella	Veillonella sp900545205
MGYG000000787	1811	0	0	125801	0	5744	0.0456594	0	0	0	Bacteria	Actinobacteriota	Coriobacteriia	Coriobacteriales	Coriobacteriaceae	Collinsella	Collinsella sp002232035
MGYG000000788	2320	89	0.0383621	214485	43	9854	0.0459426	82	7	0.0353448	Bacteria	Bacteroidota	Bacteroidia	Bacteroidales	Bacteroidaceae	Bacteroides	Bacteroides pyogenes
MGYG000000789	1733	1	0.000577034	126976	0	5971	0.0470246	1	0	0.000577034	Bacteria	Actinobacteriota	Coriobacteriia	Coriobacteriales	Coriobacteriaceae	Collinsella	Collinsella sp002232035
MGYG000000790	1946	42	0.0215827	153655	6	1493	0.00971657	37	5	0.0190134	Bacteria	Fusobacteriota	Fusobacteriia	Fusobacteriales	Fusobacteriaceae	Fusobacterium	Fusobacterium nucleatum_E
MGYG000000791	1556	1	0.000642674	127150	5	875	0.00688164	1	0	0.000642674	Bacteria	Firmicutes_A	Clostridia	TANB77	CAG-508	CAG-269	CAG-269 sp900551615
MGYG000000792	1267	6	0.0047356	103693	8	950	0.00916166	6	0	0.0047356	Bacteria	Firmicutes_A	Clostridia	Peptostreptococcales	Anaerovoracaceae	Eubacterium_M	Eubacterium_M sp900540015
MGYG000000793	1592	4	0.00251256	125076	5	881	0.00704372	4	0	0.00251256	Bacteria	Proteobacteria	Gammaproteobacteria	Enterobacterales	Succinivibrionaceae	Succinivibrio	Succinivibrio sp900548485
MGYG000000794	2278	6	0.00263389	163038	7	1730	0.010611	6	0	0.00263389	Bacteria	Firmicutes_C	Negativicutes	Selenomonadales	Selenomonadaceae	Megamonas	Megamonas sp900554895
MGYG000000795	1725	2	0.00115942	120705	0	5326	0.0441241	2	0	0.00115942	Bacteria	Actinobacteriota	Coriobacteriia	Coriobacteriales	Coriobacteriaceae	Collinsella	-
MGYG000000796	2281	23	0.0100833	189363	7	1709	0.00902499	23	0	0.0100833	Bacteria	Proteobacteria	Gammaproteobacteria	Burkholderiales	Burkholderiaceae	Turicimonas	Turicimonas muris
MGYG000000797	1776	1	0.000563063	129311	1	5661	0.0437782	1	0	0.000563063	Bacteria	Actinobacteriota	Coriobacteriia	Coriobacteriales	Coriobacteriaceae	Collinsella	Collinsella sp900544755
MGYG000000798	1874	32	0.0170758	138250	0	5956	0.0430814	28	4	0.0149413	Bacteria	Actinobacteriota	Coriobacteriia	Coriobacteriales	Coriobacteriaceae	Collinsella	Collinsella sp900542945
MGYG000000801	1833	2	0.00109111	135240	0	6079	0.0449497	2	0	0.00109111	Bacteria	Actinobacteriota	Coriobacteriia	Coriobacteriales	Coriobacteriaceae	Collinsella	Collinsella sp900542325
MGYG000000802	1857	105	0.0565428	139064	0	6165	0.0443321	100	5	0.0538503	Bacteria	Actinobacteriota	Coriobacteriia	Coriobacteriales	Coriobacteriaceae	Collinsella	Collinsella sp900540855
MGYG000000803	957	1	0.00104493	32779	0	122	0.0037219	1	0	0.00104493	Bacteria	Firmicutes	Bacilli	Mycoplasmatales	Mycoplasmoidaceae	Ureaplasma	Ureaplasma sp900544585
MGYG000000805	1800	0	0	127921	0	6000	0.0469039	0	0	0	Bacteria	Actinobacteriota	Coriobacteriia	Coriobacteriales	Coriobacteriaceae	Collinsella	Collinsella sp900546825
MGYG000000806	2500	121	0.0484	196349	17	6753	0.0343928	117	4	0.0468	Bacteria	Firmicutes_A	Clostridia	Lachnospirales	Lachnospiraceae	Blautia_A	Blautia_A sp900541345
MGYG000000807	2119	2	0.000943841	168234	2	1246	0.00740635	2	0	0.000943841	Bacteria	Firmicutes_A	Clostridia	Eubacteriales	Anaerofustaceae	Anaerofustis	Anaerofustis sp900549875
MGYG000000808	1855	2	0.00107817	107391	3	1221	0.0113697	1	1	0.000539084	Bacteria	Firmicutes_A	Clostridia	Oscillospirales	Oscillospiraceae	Dysosmobacter	Dysosmobacter sp900556925
MGYG000000809	2090	59	0.0282297	155464	40	2110	0.0135723	45	14	0.0215311	Bacteria	Firmicutes_A	Clostridia	Oscillospirales	Acutalibacteraceae	UBA1691	UBA1691 sp900549825
MGYG000000810	1925	0	0	162682	1	1510	0.00928191	0	0	0	Bacteria	Proteobacteria	Gammaproteobacteria	Burkholderiales	Burkholderiaceae	Sutterella	Sutterella sp900543805
MGYG000000811	1804	0	0	133008	0	5794	0.0435613	0	0	0	Bacteria	Actinobacteriota	Coriobacteriia	Coriobacteriales	Coriobacteriaceae	Collinsella	Collinsella sp003437035
MGYG000000812	1622	0	0	119587	0	5369	0.0448962	0	0	0	Bacteria	Actinobacteriota	Coriobacteriia	Coriobacteriales	Coriobacteriaceae	Collinsella	Collinsella sp900549715
MGYG000000813	2012	0	0	160178	1	639	0.00398931	0	0	0	Bacteria	Cyanobacteria	Vampirovibrionia	Gastranaerophilales	Gastranaerophilaceae	Zag1	Zag1 sp000437435
MGYG000000814	1533	0	0	115686	1	777	0.00671646	0	0	0	Bacteria	Proteobacteria	Gammaproteobacteria	Burkholderiales	Burkholderiaceae	CAG-521	CAG-521 sp900546995
MGYG000000815	3686	188	0.0510038	328739	108	3633	0.0110513	171	17	0.0463918	Bacteria	Bacteroidota	Bacteroidia	Bacteroidales	Dysgonomonadaceae	Dysgonomonas	Dysgonomonas capnocytophagoides
MGYG000000817	2090	12	0.00574163	154775	3	3945	0.0254886	11	1	0.00526316	Bacteria	Firmicutes	Bacilli	Erysipelotrichales	Erysipelatoclostridiaceae	Catenibacterium	Catenibacterium sp900540665
MGYG000000818	1112	0	0	69177	0	914	0.0132125	0	0	0	Bacteria	Firmicutes_C	Negativicutes	Veillonellales	Veillonellaceae	Veillonella	-
MGYG000000820	2437	28	0.0114895	197925	13	1535	0.00775546	27	1	0.0110792	Bacteria	Firmicutes_A	Clostridia	Monoglobales_A	UBA9506	UBA9506	UBA9506 sp003506415
MGYG000000821	1733	20	0.0115407	147783	8	1570	0.0106237	18	2	0.0103866	Bacteria	Proteobacteria	Gammaproteobacteria	Burkholderiales	Burkholderiaceae	Sutterella	-
MGYG000000822	2295	3	0.00130719	167135	3	874	0.00522931	3	0	0.00130719	Bacteria	Firmicutes	Bacilli	Lactobacillales	Lactobacillaceae	Companilactobacillus	Companilactobacillus farciminis_A
MGYG000000823	1771	13	0.00734049	149158	2	2658	0.01782	12	1	0.00677583	Bacteria	Bacteroidota	Bacteroidia	Bacteroidales	Rikenellaceae	Alistipes	Alistipes sp900550375
MGYG000000824	1781	4	0.00224593	141566	5	1791	0.0126513	4	0	0.00224593	Bacteria	Bacteroidota	Bacteroidia	Bacteroidales	Muribaculaceae	CAG-485	CAG-485 sp900552315
MGYG000000825	2230	3	0.00134529	191222	8	3026	0.0158245	3	0	0.00134529	Bacteria	Bacteroidota	Bacteroidia	Bacteroidales	Muribaculaceae	Duncaniella	Duncaniella sp900544535
MGYG000000826	1771	2	0.00112931	129135	0	5340	0.0413521	2	0	0.00112931	Bacteria	Actinobacteriota	Coriobacteriia	Coriobacteriales	Coriobacteriaceae	Collinsella	Collinsella sp900550415
MGYG000000827	1935	1	0.000516796	143579	0	6160	0.0429032	1	0	0.000516796	Bacteria	Actinobacteriota	Coriobacteriia	Coriobacteriales	Coriobacteriaceae	Collinsella	Collinsella sp002232035
MGYG000000829	2132	7	0.0032833	148783	4	1112	0.00747397	7	0	0.0032833	Bacteria	Actinobacteriota	Coriobacteriia	Coriobacteriales	Atopobiaceae	UBA7748	UBA7748 sp900314535
MGYG000000830	1928	0	0	139945	1	6075	0.0434099	0	0	0	Bacteria	Actinobacteriota	Coriobacteriia	Coriobacteriales	Coriobacteriaceae	Collinsella	Collinsella sp002232035
MGYG000000832	1858	1	0.000538213	138348	1	6198	0.0448001	1	0	0.000538213	Bacteria	Actinobacteriota	Coriobacteriia	Coriobacteriales	Coriobacteriaceae	Collinsella	Collinsella sp002232035
MGYG000000833	1999	0	0	145869	0	6183	0.0423873	0	0	0	Bacteria	Actinobacteriota	Coriobacteriia	Coriobacteriales	Coriobacteriaceae	Collinsella	Collinsella sp003436275
MGYG000000835	1864	14	0.00751073	134642	0	5967	0.0443175	14	0	0.00751073	Bacteria	Actinobacteriota	Coriobacteriia	Coriobacteriales	Coriobacteriaceae	Collinsella	Collinsella sp002232035
MGYG000000836	1506	25	0.0166003	137965	1	1034	0.00749465	20	5	0.0132802	Bacteria	Firmicutes_A	Clostridia_A	Christensenellales	Borkfalkiaceae	UBA10281	UBA10281 sp000437515
MGYG000000837	2015	17	0.00843672	140775	16	2416	0.0171621	17	0	0.00843672	Bacteria	Firmicutes_A	Clostridia	Oscillospirales	Oscillospiraceae	Dysosmobacter	Dysosmobacter sp900544105
MGYG000000838	1706	3	0.0017585	106753	1	1126	0.0105477	3	0	0.0017585	Bacteria	Firmicutes_A	Clostridia	Oscillospirales	Butyricicoccaceae	Agathobaculum	Agathobaculum sp900557315
MGYG000000839	2568	213	0.0829439	202984	334	2470	0.0121684	189	24	0.0735981	Bacteria	Firmicutes_A	Clostridia	Clostridiales	Clostridiaceae	Clostridium	Clostridium sp900540255
MGYG000000840	2087	1	0.000479157	177082	6	1468	0.00828994	1	0	0.000479157	Bacteria	Proteobacteria	Gammaproteobacteria	Burkholderiales	Burkholderiaceae	Sutterella	-
MGYG000000841	2113	6	0.00283956	142539	3	2298	0.0161219	6	0	0.00283956	Bacteria	Firmicutes_A	Clostridia	Oscillospirales	Oscillospiraceae	Dysosmobacter	Dysosmobacter sp900544615
MGYG000000842	1612	30	0.0186104	114523	6	2317	0.0202317	30	0	0.0186104	Bacteria	Actinobacteriota	Coriobacteriia	Coriobacteriales	Coriobacteriaceae	Collinsella	Collinsella sp900540845
MGYG000000843	2311	3	0.00129814	150675	3	1026	0.00680936	3	0	0.00129814	Bacteria	Firmicutes	Bacilli	Lactobacillales	Lactobacillaceae	Lacticaseibacillus	Lacticaseibacillus sp900540605
MGYG000000844	1284	1	0.000778816	84041	1	476	0.0056639	1	0	0.000778816	Bacteria	Firmicutes	Bacilli	Lactobacillales	Lactobacillaceae	Lactobacillus	Lactobacillus apis
MGYG000000845	1905	2	0.00104987	141222	0	6076	0.0430245	2	0	0.00104987	Bacteria	Actinobacteriota	Coriobacteriia	Coriobacteriales	Coriobacteriaceae	Collinsella	Collinsella sp003469205
MGYG000000846	1835	0	0	136602	0	6115	0.0447651	0	0	0	Bacteria	Actinobacteriota	Coriobacteriia	Coriobacteriales	Coriobacteriaceae	Collinsella	Collinsella sp900541685
MGYG000000847	1897	49	0.0258303	147052	3	2525	0.0171708	49	0	0.0258303	Bacteria	Firmicutes_C	Negativicutes	Acidaminococcales	Acidaminococcaceae	Acidaminococcus	Acidaminococcus sp900538365
MGYG000000850	1620	111	0.0685185	126701	43	1415	0.011168	103	8	0.0635802	Bacteria	Proteobacteria	Gammaproteobacteria	Burkholderiales	Burkholderiaceae	CAG-521	CAG-521 sp900544345
MGYG000000851	1884	1	0.000530786	141034	2	1806	0.0128054	1	0	0.000530786	Bacteria	Bacteroidota	Bacteroidia	Bacteroidales	Muribaculaceae	UBA7173	UBA7173 sp900552325
MGYG000000852	2423	60	0.0247627	211532	25	5071	0.0239727	55	5	0.0226991	Bacteria	Bacteroidota	Bacteroidia	Bacteroidales	Bacteroidaceae	Prevotella	Prevotella sp900545525
MGYG000000853	2494	15	0.00601443	225704	3	4550	0.0201591	15	0	0.00601443	Bacteria	Bacteroidota	Bacteroidia	Bacteroidales	Bacteroidaceae	Prevotella	Prevotella sp900549175
MGYG000000854	2157	57	0.0264256	201248	15	5007	0.0248798	53	4	0.0245712	Bacteria	Bacteroidota	Bacteroidia	Bacteroidales	Bacteroidaceae	Paraprevotella	Paraprevotella sp900548345
MGYG000000855	1956	0	0	141816	0	6186	0.0436199	0	0	0	Bacteria	Actinobacteriota	Coriobacteriia	Coriobacteriales	Coriobacteriaceae	Collinsella	Collinsella sp900540875
MGYG000000856	1753	3	0.00171135	129491	0	5657	0.0436864	3	0	0.00171135	Bacteria	Actinobacteriota	Coriobacteriia	Coriobacteriales	Coriobacteriaceae	Collinsella	Collinsella sp003459505
MGYG000000857	1761	1	0.000567859	138885	0	775	0.00558016	1	0	0.000567859	Bacteria	Firmicutes_A	Clostridia	TANB77	CAG-508	CAG-269	CAG-269 sp900552555
MGYG000000858	1855	0	0	136927	0	5816	0.0424752	0	0	0	Bacteria	Actinobacteriota	Coriobacteriia	Coriobacteriales	Coriobacteriaceae	Collinsella	Collinsella sp900542155
MGYG000000859	2770	16	0.00577617	214735	3	5211	0.0242671	16	0	0.00577617	Bacteria	Firmicutes_A	Clostridia	Lachnospirales	Lachnospiraceae	Faecalimonas	Faecalimonas sp900546325
MGYG000000860	1725	1	0.00057971	117239	0	1909	0.016283	1	0	0.00057971	Bacteria	Proteobacteria	Gammaproteobacteria	Enterobacterales	Pasteurellaceae	Haemophilus_D	-
MGYG000000861	1859	0	0	130566	1	1000	0.00765896	0	0	0	Bacteria	Actinobacteriota	Coriobacteriia	Coriobacteriales	Atopobiaceae	Olsenella_B	Olsenella_B sp900548775
MGYG000000862	1952	1	0.000512295	145841	1	6270	0.042992	0	1	0	Bacteria	Actinobacteriota	Coriobacteriia	Coriobacteriales	Coriobacteriaceae	Collinsella	-
MGYG000000863	1736	3	0.00172811	161422	6	679	0.00420637	3	0	0.00172811	Bacteria	Verrucomicrobiota	Verrucomicrobiae	Opitutales	CAG-312	UMGS1490	UMGS1490 sp900547395
MGYG000000864	2253	15	0.00665779	171522	5	3415	0.01991	15	0	0.00665779	Bacteria	Firmicutes_A	Clostridia	Lachnospirales	Lachnospiraceae	CAG-632	CAG-632 sp900539185
MGYG000000865	1414	2	0.00141443	95101	1	4832	0.0508091	2	0	0.00141443	Bacteria	Actinobacteriota	Coriobacteriia	Coriobacteriales	Coriobacteriaceae	Collinsella	Collinsella sp900554255
MGYG000000866	1154	1	0.000866551	102029	3	2092	0.020504	1	0	0.000866551	Bacteria	Bacteroidota	Bacteroidia	Bacteroidales	Bacteroidaceae	Prevotellamassilia	Prevotellamassilia sp900556465
MGYG000000867	1650	13	0.00787879	127303	4	1546	0.0121443	13	0	0.00787879	Bacteria	Firmicutes_A	Clostridia	Oscillospirales	Ruminococcaceae	UBA1409	UBA1409 sp002338885
MGYG000000868	1706	5	0.00293083	118028	0	5491	0.0465229	5	0	0.00293083	Bacteria	Actinobacteriota	Coriobacteriia	Coriobacteriales	Coriobacteriaceae	Collinsella	Collinsella sp900544425
MGYG000000869	660	3	0.00454545	56221	3	258	0.00458903	3	0	0.00454545	Bacteria	Firmicutes_A	Clostridia_A	Christensenellales	UBA1242	UBA11517	UBA11517 sp003522085
MGYG000000870	2587	202	0.0780827	215882	18	4779	0.0221371	179	23	0.0691921	Bacteria	Verrucomicrobiota	Verrucomicrobiae	Verrucomicrobiales	Akkermansiaceae	Akkermansia	Akkermansia sp004167605
MGYG000000872	2250	61	0.0271111	187956	53	2844	0.0151312	55	6	0.0244444	Bacteria	Bacteroidota	Bacteroidia	Bacteroidales	Muribaculaceae	UBA7173	UBA7173 sp900540205
MGYG000000873	1584	3	0.00189394	134478	0	1527	0.011355	3	0	0.00189394	Bacteria	Bacteroidota	Bacteroidia	Bacteroidales	Porphyromonadaceae	Porphyromonas	Porphyromonas sp900539765
MGYG000000874	1227	1	0.000814996	98805	1	335	0.00339052	1	0	0.000814996	Bacteria	Proteobacteria	Alphaproteobacteria	RF32	CAG-239	CAG-267	CAG-267 sp900551865
MGYG000000875	1706	5	0.00293083	127134	5	1147	0.00902198	5	0	0.00293083	Bacteria	Firmicutes_A	Clostridia_A	Christensenellales	CAG-138	CAG-1024	CAG-1024 sp000432015
MGYG000000876	1550	32	0.0206452	95610	5	6746	0.0705575	28	4	0.0180645	Bacteria	Firmicutes_A	Clostridia	Oscillospirales	Ruminococcaceae	Faecalibacterium	-
MGYG000000877	1931	33	0.0170896	137965	6	2617	0.0189686	31	2	0.0160539	Bacteria	Firmicutes_A	Clostridia	Oscillospirales	Oscillospiraceae	CAG-83	CAG-83 sp900545495
MGYG000000878	1804	0	0	125306	0	5898	0.0470688	0	0	0	Bacteria	Actinobacteriota	Coriobacteriia	Coriobacteriales	Coriobacteriaceae	Collinsella	Collinsella sp900541145
MGYG000000879	1959	0	0	142007	1	6074	0.0427725	0	0	0	Bacteria	Actinobacteriota	Coriobacteriia	Coriobacteriales	Coriobacteriaceae	Collinsella	Collinsella sp900541665
MGYG000000880	1594	1	0.000627353	104788	0	5113	0.0487938	1	0	0.000627353	Bacteria	Actinobacteriota	Coriobacteriia	Coriobacteriales	Coriobacteriaceae	Collinsella	Collinsella sp900555355
MGYG000000881	1859	1	0.000537924	129569	0	5576	0.043035	1	0	0.000537924	Bacteria	Actinobacteriota	Coriobacteriia	Coriobacteriales	Coriobacteriaceae	Collinsella	Collinsella sp900545075
MGYG000000883	1567	1	0.000638162	110192	2	1247	0.0113166	1	0	0.000638162	Bacteria	Firmicutes_A	Clostridia	Oscillospirales	Oscillospiraceae	CAG-170	CAG-170 sp900555665
MGYG000000884	2011	91	0.0452511	141702	0	2114	0.0149186	86	5	0.0427648	Bacteria	Firmicutes_A	Clostridia	Oscillospirales	Oscillospiraceae	CAG-103	CAG-103 sp900317855
MGYG000000885	1787	8	0.00447678	134983	0	5931	0.0439389	7	1	0.00391718	Bacteria	Actinobacteriota	Coriobacteriia	Coriobacteriales	Coriobacteriaceae	Collinsella	Collinsella sp900541785
MGYG000000886	2806	46	0.0163934	212174	14	3946	0.0185979	44	2	0.0156807	Bacteria	Firmicutes_A	Clostridia	Lachnospirales	Lachnospiraceae	UBA2882	UBA2882 sp900542015
MGYG000000887	1328	1	0.000753012	104375	6	397	0.00380359	1	0	0.000753012	Bacteria	Firmicutes	Bacilli	RF39	UBA660	CAG-914	CAG-914 sp000437895
MGYG000000889	1835	26	0.0141689	158032	13	3207	0.0202934	24	2	0.013079	Bacteria	Bacteroidota	Bacteroidia	Bacteroidales	Muribaculaceae	CAG-279	CAG-279 sp900541555
MGYG000000892	2584	5	0.00193498	177715	4	1561	0.00878373	5	0	0.00193498	Bacteria	Firmicutes_A	Clostridia	Oscillospirales	Ruminococcaceae	CAG-115	CAG-115 sp002492075
MGYG000000894	1309	5	0.00381971	90453	8	801	0.00885543	5	0	0.00381971	Bacteria	Firmicutes_A	Clostridia	Oscillospirales	CAG-382	UMGS1307	UMGS1307 sp900550505
MGYG000000896	1816	0	0	130817	0	6101	0.0466377	0	0	0	Bacteria	Actinobacteriota	Coriobacteriia	Coriobacteriales	Coriobacteriaceae	Collinsella	Collinsella sp900540895
MGYG000000897	1736	0	0	120512	0	180	0.00149363	0	0	0	Archaea	Thermoplasmatota	Thermoplasmata	Methanomassiliicoccales	Methanomassiliicoccaceae	Methanomassiliicoccus_A	-
MGYG000000898	1934	1	0.000517063	132342	1	1303	0.0098457	1	0	0.000517063	Bacteria	Firmicutes_A	Clostridia_A	Christensenellales	CAG-138	UBA5394	UBA5394 sp900542615
MGYG000000899	1475	0	0	103510	1	943	0.00911023	0	0	0	Bacteria	Firmicutes_A	Clostridia_A	Christensenellales	CAG-138	UMGS1241	UMGS1241 sp900549955
MGYG000000900	1892	17	0.0089852	145628	5	1247	0.00856291	15	2	0.00792812	Bacteria	Firmicutes_A	Clostridia	Oscillospirales	CAG-272	UMGS902	UMGS902 sp900546635
MGYG000000901	1856	45	0.0242457	148311	13	1820	0.0122715	45	0	0.0242457	Bacteria	Firmicutes_C	Negativicutes	Acidaminococcales	Acidaminococcaceae	Acidaminococcus	Acidaminococcus fermentans
MGYG000000902	4301	127	0.029528	343129	198	2671	0.00778424	119	8	0.027668	Bacteria	Firmicutes_A	Clostridia	Clostridiales	Clostridiaceae	Clostridium	Clostridium neonatale
MGYG000000903	1671	7	0.00418911	134364	3	908	0.00675776	6	1	0.00359066	Bacteria	Firmicutes_A	Clostridia	TANB77	CAG-508	CAG-269	CAG-269 sp900553985
MGYG000000904	1590	3	0.00188679	107118	0	4625	0.0431767	3	0	0.00188679	Bacteria	Actinobacteriota	Coriobacteriia	Coriobacteriales	Coriobacteriaceae	Collinsella	Collinsella sp900553415
MGYG000000905	749	4	0.00534045	53555	1	1084	0.0202409	4	0	0.00534045	Bacteria	Actinobacteriota	Coriobacteriia	Coriobacteriales	Coriobacteriaceae	Collinsella	Collinsella sp900555555
MGYG000000906	1919	11	0.00573215	173774	1	10145	0.0583804	11	0	0.00573215	Bacteria	Bacteroidota	Bacteroidia	Bacteroidales	Bacteroidaceae	Phocaeicola	Phocaeicola sp900552075
MGYG000000907	1346	14	0.0104012	100997	6	2111	0.0209016	14	0	0.0104012	Bacteria	Actinobacteriota	Coriobacteriia	Coriobacteriales	Coriobacteriaceae	Collinsella	Collinsella sp900551665
MGYG000000908	1953	2	0.00102407	125580	5	1081	0.00860806	2	0	0.00102407	Bacteria	Firmicutes	Bacilli	Erysipelotrichales	Erysipelatoclostridiaceae	Beduini	Beduini sp900550005
MGYG000000909	2765	367	0.132731	211189	256	6179	0.0292582	342	25	0.123689	Bacteria	Firmicutes_A	Clostridia	Lachnospirales	Lachnospiraceae	UBA9502	UBA9502 sp900538475
MGYG000000910	1072	35	0.0326493	73913	16	924	0.0125012	33	2	0.0307836	Bacteria	Firmicutes_A	Clostridia	Oscillospirales	Oscillospiraceae	An92	An92 sp900199495
MGYG000000911	1709	130	0.0760679	121872	51	1364	0.0111921	120	10	0.0702165	Bacteria	Actinobacteriota	Coriobacteriia	Coriobacteriales	Eggerthellaceae	Slackia_A	Slackia_A sp900553775
MGYG000000913	1989	5	0.00251383	152568	2	4154	0.0272272	5	0	0.00251383	Bacteria	Firmicutes_A	Clostridia	Lachnospirales	Lachnospiraceae	Blautia	Blautia sp900556555
MGYG000000914	1828	25	0.0136761	159531	14	2160	0.0135397	23	2	0.0125821	Bacteria	Fusobacteriota	Fusobacteriia	Fusobacteriales	Fusobacteriaceae	Fusobacterium_A	Fusobacterium_A sp900015295
MGYG000000915	3284	45	0.0137028	270247	16	1951	0.00721932	39	6	0.0118758	Bacteria	Firmicutes_A	Clostridia	Clostridiales	Clostridiaceae	Clostridium	Clostridium nigeriense
MGYG000000916	1477	10	0.00677048	116641	3	745	0.00638712	10	0	0.00677048	Bacteria	Firmicutes	Bacilli	Lactobacillales	Lactobacillaceae	Lactobacillus	Lactobacillus porci
MGYG000000917	1402	30	0.021398	109192	6	2350	0.0215217	29	1	0.0206847	Bacteria	Firmicutes_C	Negativicutes	Acidaminococcales	Acidaminococcaceae	Phascolarctobacterium	Phascolarctobacterium sp900551745
MGYG000000918	2096	88	0.0419847	178470	20	1567	0.00878019	87	1	0.0415076	Bacteria	Proteobacteria	Gammaproteobacteria	Burkholderiales	Burkholderiaceae	Sutterella	Sutterella sp900545275
MGYG000000919	3738	161	0.0430712	296608	78	2012	0.00678336	152	9	0.0406635	Bacteria	Firmicutes_A	Clostridia	Lachnospirales	Cellulosilyticaceae	Niameybacter	Niameybacter sp900551325
MGYG000000920	2200	300	0.136364	153414	429	4072	0.0265426	279	21	0.126818	Bacteria	Firmicutes_A	Clostridia	Oscillospirales	Ruminococcaceae	Gemmiger	Gemmiger sp900548355
MGYG000000921	1940	15	0.00773196	131740	2	1757	0.0133369	15	0	0.00773196	Bacteria	Firmicutes_A	Clostridia	Oscillospirales	Oscillospiraceae	Dysosmobacter	Dysosmobacter sp900546705
MGYG000000922	2585	17	0.0065764	192111	9	1216	0.00632967	15	2	0.00580271	Bacteria	Firmicutes_A	Clostridia_A	Christensenellales	UMGS416	UMGS416	UMGS416 sp900542005
MGYG000000923	2194	48	0.0218778	205217	36	7116	0.0346755	42	6	0.0191431	Bacteria	Bacteroidota	Bacteroidia	Bacteroidales	Bacteroidaceae	Phocaeicola	Phocaeicola sp900552645
MGYG000000924	1865	199	0.106702	144268	501	2809	0.0194707	193	6	0.103485	Bacteria	Firmicutes_A	Clostridia	Oscillospirales	Acutalibacteraceae	An172	An172 sp002160515
MGYG000000925	819	0	0	60707	2	3257	0.0536511	0	0	0	Bacteria	Actinobacteriota	Coriobacteriia	Coriobacteriales	Coriobacteriaceae	Collinsella	Collinsella sp900544115
MGYG000000926	1513	0	0	101153	0	1282	0.0126739	0	0	0	Bacteria	Firmicutes_C	Negativicutes	Veillonellales	Veillonellaceae	Veillonella	Veillonella sp900549845
MGYG000000927	1697	24	0.0141426	124295	8	1798	0.0144656	23	1	0.0135533	Bacteria	Firmicutes_C	Negativicutes	Acidaminococcales	Acidaminococcaceae	Phascolarctobacterium_A	Phascolarctobacterium_A sp900545025
MGYG000000928	1621	12	0.00740284	107771	0	4527	0.0420057	12	0	0.00740284	Bacteria	Actinobacteriota	Coriobacteriia	Coriobacteriales	Coriobacteriaceae	Collinsella	Collinsella sp003437035
MGYG000000929	1152	2	0.00173611	94898	3	720	0.00758709	2	0	0.00173611	Bacteria	Firmicutes_A	Clostridia	TANB77	CAG-508	CAG-273	CAG-273 sp000437855
MGYG000000930	1912	13	0.00679916	135193	13	1513	0.0111914	12	1	0.00627615	Bacteria	Firmicutes	Bacilli	Erysipelotrichales	Erysipelotrichaceae	Absicoccus	Absicoccus porci
MGYG000000931	1485	7	0.0047138	127884	0	622	0.00486378	6	1	0.0040404	Bacteria	Firmicutes	Bacilli	ML615J-28	CAG-313	UMGS75	UMGS75 sp900538885
MGYG000000932	1648	22	0.0133495	127991	14	1535	0.011993	21	1	0.0127427	Bacteria	Firmicutes_A	Clostridia	Oscillospirales	Acutalibacteraceae	UMGS577	UMGS577 sp900543525
MGYG000000933	1351	12	0.00888231	114572	7	815	0.00711343	12	0	0.00888231	Bacteria	Firmicutes_A	Clostridia_A	Christensenellales	CAG-314	CAG-314	CAG-314 sp000437915
MGYG000000934	1493	3	0.00200938	94399	0	4189	0.0443755	3	0	0.00200938	Bacteria	Actinobacteriota	Coriobacteriia	Coriobacteriales	Coriobacteriaceae	Collinsella	-
MGYG000000935	1503	3	0.00199601	110297	6	868	0.00786966	3	0	0.00199601	Bacteria	Firmicutes_A	Clostridia	Oscillospirales	Acutalibacteraceae	UMGS1532	UMGS1532 sp900552605
MGYG000000936	1870	0	0	128169	0	5668	0.0442229	0	0	0	Bacteria	Actinobacteriota	Coriobacteriia	Coriobacteriales	Coriobacteriaceae	Collinsella	Collinsella sp900544235
MGYG000000937	2119	6	0.00283152	154846	4	2287	0.0147695	5	1	0.0023596	Bacteria	Firmicutes_A	Clostridia	Oscillospirales	Acutalibacteraceae	UMGS403	UMGS403 sp900541975
MGYG000000938	2542	38	0.0149489	178384	26	2144	0.012019	37	1	0.0145555	Bacteria	Firmicutes_A	Clostridia	Oscillospirales	Oscillospiraceae	UBA5446	UBA5446 sp900546485
MGYG000000939	1798	12	0.00667408	128373	6	1166	0.00908291	12	0	0.00667408	Bacteria	Firmicutes_A	Clostridia_A	Christensenellales	CAG-138	UMGS1241	UMGS1241 sp900540495
MGYG000000940	1720	3	0.00174419	116663	0	5171	0.0443243	3	0	0.00174419	Bacteria	Actinobacteriota	Coriobacteriia	Coriobacteriales	Coriobacteriaceae	Collinsella	Collinsella sp900548935
MGYG000000941	2103	84	0.0399429	176060	106	2685	0.0152505	75	9	0.0356633	Bacteria	Bacteroidota	Bacteroidia	Bacteroidales	Muribaculaceae	CAG-1031	CAG-1031 sp000431215
MGYG000000942	1421	36	0.0253343	125443	21	807	0.0064332	33	3	0.0232231	Bacteria	Firmicutes_A	Clostridia_A	Christensenellales	CAG-314	UMGS692	UMGS692 sp900544545
MGYG000000943	1162	1	0.000860585	90601	0	986	0.0108829	1	0	0.000860585	Bacteria	Firmicutes_A	Clostridia	Oscillospirales	Acutalibacteraceae	Eubacterium_R	Eubacterium_R sp900555015
MGYG000000944	1554	0	0	112756	0	1110	0.00984427	0	0	0	Bacteria	Actinobacteriota	Coriobacteriia	Coriobacteriales	Eggerthellaceae	CAG-1427	CAG-1427 sp900538545
MGYG000000945	1376	3	0.00218023	114275	3	783	0.00685189	3	0	0.00218023	Bacteria	Firmicutes_A	Clostridia	TANB77	CAG-508	CAG-245	CAG-245 sp900552135
MGYG000000946	977	0	0	71959	0	3773	0.0524326	0	0	0	Bacteria	Actinobacteriota	Coriobacteriia	Coriobacteriales	Coriobacteriaceae	Collinsella	Collinsella sp900552685
MGYG000000947	1440	0	0	96298	1	4041	0.0419635	0	0	0	Bacteria	Actinobacteriota	Coriobacteriia	Coriobacteriales	Coriobacteriaceae	Collinsella	Collinsella sp900553935
MGYG000000948	1465	20	0.0136519	127592	8	817	0.00640322	20	0	0.0136519	Bacteria	Firmicutes_A	Clostridia	TANB77	CAG-508	UMGS1994	UMGS1994 sp900553945
MGYG000000949	1435	1	0.000696864	99914	2	4493	0.0449687	1	0	0.000696864	Bacteria	Actinobacteriota	Coriobacteriia	Coriobacteriales	Coriobacteriaceae	Collinsella	Collinsella sp900551195
MGYG000000950	1615	18	0.0111455	128434	7	809	0.00629896	16	2	0.00990712	Bacteria	Firmicutes_A	Clostridia	TANB77	CAG-508	CAG-269	CAG-269 sp900553125
MGYG000000951	2851	9	0.00315679	219809	7	1162	0.00528641	8	1	0.00280603	Bacteria	Firmicutes_A	Clostridia	Peptostreptococcales	Peptostreptococcaceae	GCA-900066495	GCA-900066495 sp900545985
MGYG000000952	1159	55	0.0474547	102080	69	604	0.00591693	53	2	0.0457291	Bacteria	Firmicutes	Bacilli	RFN20	CAG-826	UBA4855	UBA4855 sp900540365
MGYG000000953	1874	173	0.0923159	157489	92	3252	0.0206491	162	11	0.0864461	Bacteria	Fusobacteriota	Fusobacteriia	Fusobacteriales	Fusobacteriaceae	Fusobacterium_A	Fusobacterium_A sp900549465
MGYG000000955	1332	1	0.000750751	85809	0	3951	0.0460441	1	0	0.000750751	Bacteria	Actinobacteriota	Coriobacteriia	Coriobacteriales	Coriobacteriaceae	Collinsella	Collinsella sp900557505
MGYG000000956	2054	6	0.00292113	169837	2	3539	0.0208376	6	0	0.00292113	Bacteria	Bacteroidota	Bacteroidia	Bacteroidales	Barnesiellaceae	Barnesiella	Barnesiella sp900538705
MGYG000000958	1348	5	0.0037092	99392	4	407	0.0040949	5	0	0.0037092	Bacteria	Firmicutes	Bacilli	RF39	UBA660	CAG-776	CAG-776 sp000438195
MGYG000000959	2123	24	0.0113048	166808	8	1795	0.0107609	23	1	0.0108337	Bacteria	Firmicutes_A	Clostridia	Oscillospirales	Ruminococcaceae	Ruminococcus	Ruminococcus sp900752785
MGYG000000960	630	1	0.0015873	49420	3	229	0.00463375	0	1	0	Bacteria	Firmicutes_A	Clostridia_A	Christensenellales	UBA1242	UBA11517	UBA11517 sp900555365
MGYG000000962	980	5	0.00510204	69777	2	220	0.0031529	5	0	0.00510204	Bacteria	Proteobacteria	Alphaproteobacteria	Rs-D84	Rs-D84	Rs-D84	Rs-D84 sp900546185
MGYG000000963	1392	60	0.0431034	108892	15	2841	0.0260901	55	5	0.0395115	Bacteria	Bacteroidota	Bacteroidia	Bacteroidales	Bacteroidaceae	CAG-617	CAG-617 sp900553285
MGYG000000964	2516	20	0.00794913	218930	7	9410	0.0429818	18	2	0.00715421	Bacteria	Bacteroidota	Bacteroidia	Bacteroidales	Bacteroidaceae	Phocaeicola	Phocaeicola salanitronis
MGYG000000965	1622	30	0.0184957	120422	20	1219	0.0101227	28	2	0.0172626	Bacteria	Firmicutes_A	Clostridia_A	Christensenellales	CAG-138	PeH17	PeH17 sp900542285
MGYG000000966	2600	31	0.0119231	209124	7	7485	0.0357922	27	4	0.0103846	Bacteria	Firmicutes_A	Clostridia	Lachnospirales	Lachnospiraceae	Blautia_A	Blautia_A sp900553515
MGYG000000967	1556	60	0.0385604	116605	15	1495	0.0128211	57	3	0.0366324	Bacteria	Firmicutes_A	Clostridia	Lachnospirales	CAG-274	UMGS1441	UMGS1441 sp900543365
MGYG000000968	1956	74	0.0378323	142402	23	1299	0.00912206	72	2	0.0368098	Bacteria	Firmicutes_C	Negativicutes	Veillonellales	Veillonellaceae	Veillonella_A	Veillonella_A seminalis
MGYG000000969	2281	205	0.0898729	176799	55	5035	0.0284787	191	14	0.0837352	Bacteria	Firmicutes_A	Clostridia	Lachnospirales	Lachnospiraceae	Eubacterium_I	Eubacterium_I sp900546495
MGYG000000970	1150	14	0.0121739	86837	9	643	0.00740468	14	0	0.0121739	Bacteria	Firmicutes_A	Clostridia_A	Christensenellales	CAG-552	UMGS1880	UMGS1880 sp900555875
MGYG000000971	2866	21	0.00732729	224458	23	535	0.00238352	19	2	0.00662945	Bacteria	Verrucomicrobiota	Lentisphaeria	Victivallales	Victivallaceae	UMGS1518	UMGS1518 sp900552575
MGYG000000972	1100	12	0.0109091	87149	3	814	0.00934033	11	1	0.01	Bacteria	Firmicutes_A	Clostridia	Oscillospirales	Acutalibacteraceae	UMGS1491	UMGS1491 sp900552265
MGYG000000973	1828	0	0	151051	5	457	0.00302547	0	0	0	Bacteria	Verrucomicrobiota	Verrucomicrobiae	Opitutales	CAG-312	UMGS1490	UMGS1490 sp900552245
MGYG000000974	1381	24	0.0173787	122753	17	565	0.00460274	21	3	0.0152064	Bacteria	Firmicutes	Bacilli	RFN20	CAG-826	UBA4855	UBA4855 sp900540395
MGYG000000975	1331	10	0.00751315	124158	6	521	0.00419627	10	0	0.00751315	Bacteria	Firmicutes	Bacilli	RFN20	CAG-826	UBA4855	UBA4855 sp900545015
MGYG000000976	1982	18	0.00908174	139061	2	842	0.0060549	18	0	0.00908174	Bacteria	Firmicutes_A	Clostridia	TANB77	CAG-508	CAG-492	CAG-492 sp900557195
MGYG000000977	2657	88	0.0331201	234765	188	2147	0.00914532	84	4	0.0316146	Bacteria	Firmicutes_A	Clostridia	Clostridiales	Clostridiaceae	Clostridium	Clostridium sp900539375
MGYG000000978	1172	1	0.000853242	81746	1	848	0.0103736	1	0	0.000853242	Bacteria	Firmicutes	Bacilli	Lactobacillales	Streptococcaceae	Streptococcus	Streptococcus mitis_D
MGYG000000979	1752	1	0.000570776	119640	1	5562	0.0464895	0	1	0	Bacteria	Actinobacteriota	Coriobacteriia	Coriobacteriales	Coriobacteriaceae	Collinsella	Collinsella sp900541285
MGYG000000980	1636	72	0.0440098	118669	21	1414	0.0119155	70	2	0.0427873	Bacteria	Actinobacteriota	Coriobacteriia	Coriobacteriales	Eggerthellaceae	CAG-1427	CAG-1427 sp000435475
MGYG000000981	1672	1	0.000598086	120045	0	5396	0.0449498	1	0	0.000598086	Bacteria	Actinobacteriota	Coriobacteriia	Coriobacteriales	Coriobacteriaceae	Collinsella	Collinsella sp900542235
MGYG000000982	1450	48	0.0331034	125766	11	851	0.00676653	47	1	0.0324138	Bacteria	Firmicutes_A	Clostridia	TANB77	CAG-508	CAG-354	CAG-354 sp900552655
MGYG000000984	1654	0	0	110360	1	5269	0.0477437	0	0	0	Bacteria	Actinobacteriota	Coriobacteriia	Coriobacteriales	Coriobacteriaceae	Collinsella	Collinsella sp900549215
MGYG000000985	1671	0	0	117339	0	5455	0.0464892	0	0	0	Bacteria	Actinobacteriota	Coriobacteriia	Coriobacteriales	Coriobacteriaceae	Collinsella	Collinsella sp900540095
MGYG000000986	1808	0	0	130569	0	5751	0.0440457	0	0	0	Bacteria	Actinobacteriota	Coriobacteriia	Coriobacteriales	Coriobacteriaceae	Collinsella	Collinsella aerofaciens_F
MGYG000000987	2584	52	0.0201238	194538	12	4953	0.0254603	51	1	0.0197368	Bacteria	Firmicutes_A	Clostridia	Lachnospirales	Lachnospiraceae	Merdimonas	Merdimonas sp900553355
MGYG000000988	3391	22	0.00648776	253072	10	3398	0.013427	21	1	0.00619286	Bacteria	Firmicutes_A	Clostridia	Lachnospirales	Lachnospiraceae	Anaerostipes	Anaerostipes rhamnosivorans
MGYG000000989	3260	225	0.0690184	237529	137	1878	0.0079064	207	18	0.0634969	Bacteria	Firmicutes_A	Clostridia	Lachnospirales	Cellulosilyticaceae	Niameybacter	Niameybacter sp900549765
MGYG000000990	2381	301	0.126417	189184	35	7560	0.0399611	280	21	0.117598	Bacteria	Firmicutes_A	Clostridia	Lachnospirales	Lachnospiraceae	Blautia	Blautia sp900539145
MGYG000000991	2915	9	0.00308748	232184	2	3613	0.0155609	8	1	0.00274443	Bacteria	Firmicutes_A	Clostridia	Lachnospirales	Lachnospiraceae	UMGS680	UMGS680 sp900544525
MGYG000000992	1498	18	0.012016	117425	4	1718	0.0146306	18	0	0.012016	Bacteria	Firmicutes_A	Clostridia	Oscillospirales	Acutalibacteraceae	UBA737	UBA737 sp900547445
MGYG000000993	1851	57	0.0307942	139182	4	2114	0.0151887	56	1	0.0302539	Bacteria	Proteobacteria	Gammaproteobacteria	Enterobacterales	Pasteurellaceae	Haemophilus_D	Haemophilus_D sp900756155
MGYG000000994	1448	35	0.0241713	114943	10	1145	0.00996146	35	0	0.0241713	Bacteria	Firmicutes_C	Negativicutes	Veillonellales	Dialisteraceae	Dialister	Dialister sp900541485
MGYG000000995	1738	0	0	130333	0	6041	0.0463505	0	0	0	Bacteria	Actinobacteriota	Coriobacteriia	Coriobacteriales	Coriobacteriaceae	Collinsella	Collinsella sp900540985
MGYG000000996	1704	0	0	121905	1	5555	0.0455683	0	0	0	Bacteria	Actinobacteriota	Coriobacteriia	Coriobacteriales	Coriobacteriaceae	Collinsella	Collinsella sp900547345
MGYG000000997	2180	30	0.0137615	160949	18	3660	0.0227401	29	1	0.0133028	Bacteria	Firmicutes_A	Clostridia	Lachnospirales	Lachnospiraceae	Roseburia	Roseburia sp900548205
MGYG000000998	644	0	0	49026	0	183	0.00373271	0	0	0	Bacteria	Patescibacteria	Saccharimonadia	Saccharimonadales	Saccharimonadaceae	TM7x	TM7x sp900556885
MGYG000001000	1668	7	0.00419664	126897	4	881	0.00694264	7	0	0.00419664	Bacteria	Firmicutes_A	Clostridia	Monoglobales_A	UBA1381	UBA4716	UBA4716 sp900556575
MGYG000001001	2487	21	0.00844391	229451	4	4947	0.0215602	21	0	0.00844391	Bacteria	Bacteroidota	Bacteroidia	Bacteroidales	Bacteroidaceae	Prevotella	Prevotella sp900540375
MGYG000001002	1784	1	0.000560538	133251	1	5972	0.0448177	1	0	0.000560538	Bacteria	Actinobacteriota	Coriobacteriia	Coriobacteriales	Coriobacteriaceae	Collinsella	Collinsella sp900541125
MGYG000001003	1715	0	0	124124	1	5776	0.0465341	0	0	0	Bacteria	Actinobacteriota	Coriobacteriia	Coriobacteriales	Coriobacteriaceae	Collinsella	Collinsella sp900543845
MGYG000001004	2467	35	0.0141873	208715	11	4888	0.0234195	35	0	0.0141873	Bacteria	Firmicutes_A	Clostridia	Lachnospirales	Lachnospiraceae	CAG-56	CAG-56 sp900539525
MGYG000001005	2215	55	0.0248307	169430	25	4129	0.0243699	53	2	0.0239278	Bacteria	Firmicutes_A	Clostridia	Lachnospirales	Lachnospiraceae	Faecalimonas	Faecalimonas sp900550235
MGYG000001006	1504	1	0.000664894	94576	2	661	0.00698909	1	0	0.000664894	Bacteria	Actinobacteriota	Actinomycetia	Actinomycetales	Actinomycetaceae	Pauljensenia	Pauljensenia sp000278725
MGYG000001007	2768	185	0.0668353	221103	138	2414	0.010918	166	19	0.0599711	Bacteria	Firmicutes_A	Clostridia	Peptostreptococcales	Peptostreptococcaceae	Intestinibacter	Intestinibacter sp900540355
MGYG000001008	3132	100	0.0319285	223348	27	3204	0.0143453	92	8	0.0293742	Bacteria	Firmicutes	Bacilli	Erysipelotrichales	Erysipelotrichaceae	Clostridium_AQ	Clostridium_AQ sp900552125
MGYG000001009	1469	0	0	95743	0	3778	0.0394598	0	0	0	Bacteria	Actinobacteriota	Coriobacteriia	Coriobacteriales	Coriobacteriaceae	Collinsella	-
MGYG000001010	1889	1	0.000529381	140051	1	1904	0.013595	1	0	0.000529381	Bacteria	Firmicutes_C	Negativicutes	Veillonellales	Veillonellaceae	Veillonella	Veillonella sp900538355
MGYG000001011	971	2	0.00205973	80449	1	406	0.00504668	2	0	0.00205973	Bacteria	Firmicutes_A	Clostridia	Tissierellales	Peptoniphilaceae	Anaerococcus	Anaerococcus sp900551095
MGYG000001012	1606	0	0	133636	0	1558	0.0116585	0	0	0	Bacteria	Bacteroidota	Bacteroidia	Bacteroidales	Porphyromonadaceae	Porphyromonas	Porphyromonas sp900539155
MGYG000001013	1506	2	0.00132802	130834	3	710	0.00542672	2	0	0.00132802	Bacteria	Firmicutes_A	Clostridia	Tissierellales	Peptoniphilaceae	Ezakiella	Ezakiella sp900540185
MGYG000001014	1534	0	0	110967	1	466	0.00419945	0	0	0	Bacteria	Actinobacteriota	Actinomycetia	Actinomycetales	Actinomycetaceae	Varibaculum	Varibaculum timonense
MGYG000001015	1314	3	0.00228311	85309	3	1267	0.0148519	3	0	0.00228311	Bacteria	Firmicutes_A	Clostridia	Oscillospirales	Ruminococcaceae	Gemmiger	Gemmiger sp900556255
MGYG000001016	2291	3	0.00130947	183764	4	1405	0.00764568	3	0	0.00130947	Bacteria	Firmicutes_A	Clostridia	UBA1212	UBA1255	UMGS1537	UMGS1537 sp900543695
MGYG000001017	1663	1	0.000601323	119800	0	887	0.00740401	0	1	0	Bacteria	Firmicutes	Bacilli	Lactobacillales	Streptococcaceae	Lactococcus	Lactococcus garvieae_B
MGYG000001018	2437	62	0.0254411	191569	18	5599	0.0292271	60	2	0.0246204	Bacteria	Firmicutes_A	Clostridia	Lachnospirales	Lachnospiraceae	Mediterraneibacter	Mediterraneibacter sp900751785
MGYG000001019	1672	0	0	121957	1	5551	0.045516	0	0	0	Bacteria	Actinobacteriota	Coriobacteriia	Coriobacteriales	Coriobacteriaceae	Collinsella	Collinsella sp900751755
MGYG000001020	1475	0	0	74340	3	353	0.00474845	0	0	0	Bacteria	Firmicutes_B	Dehalobacteriia	UBA7702	UBA7702	UBA7702	-
MGYG000001021	2059	173	0.0840214	149492	389	3086	0.0206432	156	17	0.0757649	Bacteria	Firmicutes_A	Clostridia	Oscillospirales	Ruminococcaceae	Ruminococcus_C	Ruminococcus_C sp000980705
MGYG000001022	1608	1	0.000621891	117312	0	5516	0.0470199	0	1	0	Bacteria	Actinobacteriota	Coriobacteriia	Coriobacteriales	Coriobacteriaceae	Collinsella	Collinsella sp900751695
MGYG000001023	2340	0	0	150481	1	874	0.00580804	0	0	0	Bacteria	Firmicutes_B	Peptococcia	Peptococcales	Peptococcaceae	UMGS1590	UMGS1590 sp900552455
MGYG000001024	2292	4	0.0017452	180423	2	1393	0.00772075	3	1	0.0013089	Bacteria	Firmicutes_A	Clostridia	Monoglobales_A	UBA1381	HGM11521	HGM11521 sp900751885
MGYG000001025	1151	7	0.00608167	86965	10	1860	0.0213879	6	1	0.00521286	Bacteria	Actinobacteriota	Coriobacteriia	Coriobacteriales	Coriobacteriaceae	Collinsella	Collinsella sp900768795
MGYG000001026	1568	14	0.00892857	115479	0	1273	0.0110236	14	0	0.00892857	Bacteria	Actinobacteriota	Coriobacteriia	Coriobacteriales	Eggerthellaceae	CAG-1427	CAG-1427 sp900555755
MGYG000001027	2354	23	0.0097706	198476	10	4584	0.023096	23	0	0.0097706	Bacteria	Firmicutes_A	Clostridia	Lachnospirales	Lachnospiraceae	CAG-56	CAG-56 sp900752065
MGYG000001028	1704	0	0	95038	5	801	0.00842821	0	0	0	Bacteria	Firmicutes_A	Clostridia	Oscillospirales	Oscillospiraceae	UBA1777	-
MGYG000001029	1780	94	0.052809	138515	130	1857	0.0134065	88	6	0.0494382	Bacteria	Firmicutes_A	Clostridia	Oscillospirales	Acutalibacteraceae	CAG-217	CAG-217 sp000436335
MGYG000001030	2764	1	0.000361795	241397	0	2681	0.0111062	1	0	0.000361795	Bacteria	Bacteroidota	Bacteroidia	Bacteroidales	Muribaculaceae	CAG-485	CAG-485 sp900760735
MGYG000001031	1705	2	0.00117302	129546	5	765	0.00590524	2	0	0.00117302	Bacteria	Firmicutes_A	Clostridia	TANB77	CAG-508	CAG-269	CAG-269 sp900556945
MGYG000001032	1213	13	0.0107172	88937	12	1543	0.0173494	13	0	0.0107172	Bacteria	Firmicutes_A	Clostridia	Lachnospirales	Lachnospiraceae	Eubacterium_G	-
MGYG000001033	2020	1	0.00049505	126372	4	1211	0.00958282	1	0	0.00049505	Bacteria	Firmicutes_A	Clostridia	Lachnospirales	UBA1390	UBA1390	-
MGYG000001034	2353	91	0.038674	202653	22	5309	0.0261975	88	3	0.0373991	Bacteria	Bacteroidota	Bacteroidia	Bacteroidales	Bacteroidaceae	Prevotella	Prevotella sp900554695
MGYG000001035	3469	1	0.000288268	203602	1	623	0.00305989	1	0	0.000288268	Bacteria	Proteobacteria	Gammaproteobacteria	Pseudomonadales	Pseudomonadaceae	Pseudomonas_E	Pseudomonas_E putida_P
MGYG000001036	2562	35	0.0136612	190856	14	2445	0.0128107	29	6	0.0113193	Bacteria	Bacteroidota	Bacteroidia	Bacteroidales	Muribaculaceae	CAG-1031	CAG-1031 sp900752535
MGYG000001037	1742	12	0.00688863	137135	13	1550	0.0113027	11	1	0.00631458	Bacteria	Firmicutes_A	Clostridia	Oscillospirales	Acutalibacteraceae	DTU089	DTU089 sp002440045
MGYG000001039	2541	15	0.00590319	217486	10	10141	0.0466283	14	1	0.00550964	Bacteria	Bacteroidota	Bacteroidia	Bacteroidales	Bacteroidaceae	Phocaeicola	Phocaeicola sp900553185
MGYG000001040	2345	16	0.00682303	193319	2	5551	0.0287142	16	0	0.00682303	Bacteria	Bacteroidota	Bacteroidia	Bacteroidales	Bacteroidaceae	Prevotella	Prevotella sp900554045
MGYG000001041	972	1	0.00102881	67145	1	363	0.00540621	1	0	0.00102881	Bacteria	Firmicutes	Bacilli	RF39	UBA660	UMGS1648	UMGS1648 sp900553765
MGYG000001042	2905	204	0.0702238	240683	32	6052	0.0251451	187	17	0.0643718	Bacteria	Bacteroidota	Bacteroidia	Bacteroidales	Bacteroidaceae	Prevotella	Prevotella sp000436595
MGYG000001043	1011	1	0.00098912	83356	1	414	0.00496665	1	0	0.00098912	Bacteria	Firmicutes	Bacilli	RF39	UBA660	CAG-877	CAG-877 sp900753325
MGYG000001044	1291	6	0.00464756	106396	4	390	0.00366555	6	0	0.00464756	Bacteria	Campylobacterota	Campylobacteria	Campylobacterales	Campylobacteraceae	Campylobacter	Campylobacter sp900753405
MGYG000001045	4946	187	0.0378083	376224	114	8637	0.0229571	176	11	0.0355843	Bacteria	Firmicutes_A	Clostridia	Lachnospirales	Lachnospiraceae	Enterocloster	Enterocloster sp005845215
MGYG000001046	1727	4	0.00231616	116595	3	1526	0.013088	4	0	0.00231616	Bacteria	Firmicutes_A	Clostridia	Oscillospirales	Oscillospiraceae	CAG-103	CAG-103 sp004556965
MGYG000001048	1083	4	0.00369344	72405	6	339	0.004682	4	0	0.00369344	Bacteria	Firmicutes	Bacilli	RF39	UBA660	UBA7057	-
MGYG000001049	1879	0	0	109457	1	929	0.00848735	0	0	0	Bacteria	Firmicutes_A	Clostridia	Oscillospirales	Oscillospiraceae	UBA1777	-
MGYG000001050	916	3	0.00327511	81063	2	373	0.00460136	3	0	0.00327511	Bacteria	Firmicutes_A	Clostridia_A	Christensenellales	UBA1242	UBA11490	UBA11490 sp003524095
MGYG000001053	1432	10	0.00698324	112970	5	574	0.00508099	10	0	0.00698324	Bacteria	Firmicutes	Bacilli	RFN20	CAG-631	CAG-631	CAG-631 sp900754115
MGYG000001054	1725	10	0.0057971	143486	13	960	0.00669055	10	0	0.0057971	Bacteria	Proteobacteria	Gammaproteobacteria	Enterobacterales	Succinivibrionaceae	Succinivibrio	Succinivibrio sp900555115
MGYG000001055	2026	1	0.000493583	155964	1	604	0.00387269	1	0	0.000493583	Bacteria	Cyanobacteria	Vampirovibrionia	Gastranaerophilales	Gastranaerophilaceae	CAG-484	CAG-484 sp000431315
MGYG000001056	2423	131	0.0540652	214111	95	11328	0.0529071	122	9	0.0503508	Bacteria	Bacteroidota	Bacteroidia	Bacteroidales	Bacteroidaceae	Prevotella	Prevotella sp900556395
MGYG000001057	2071	103	0.0497344	144853	33	1843	0.0127232	99	4	0.047803	Bacteria	Firmicutes_A	Clostridia	Oscillospirales	Ruminococcaceae	Negativibacillus	Negativibacillus sp000435195
MGYG000001058	1764	73	0.0413832	149357	34	2992	0.0200325	70	3	0.0396825	Bacteria	Bacteroidota	Bacteroidia	Bacteroidales	Bacteroidaceae	UBA6398	UBA6398 sp900550635
MGYG000001059	1802	16	0.00887902	155335	13	1649	0.0106158	16	0	0.00887902	Bacteria	Bacteroidota	Bacteroidia	Bacteroidales	Porphyromonadaceae	Porphyromonas_A	Porphyromonas_A somerae
MGYG000001060	1911	149	0.0779696	144638	238	1588	0.0109791	135	14	0.0706436	Bacteria	Firmicutes_C	Negativicutes	Veillonellales	Dialisteraceae	Dialister	Dialister hominis
MGYG000001061	1663	0	0	112656	0	5140	0.0456256	0	0	0	Bacteria	Actinobacteriota	Coriobacteriia	Coriobacteriales	Coriobacteriaceae	Collinsella	-
MGYG000001062	1583	1	0.000631712	107441	2	1251	0.0116436	1	0	0.000631712	Bacteria	Actinobacteriota	Coriobacteriia	Coriobacteriales	Eggerthellaceae	CAG-1427	CAG-1427 sp900556585
MGYG000001063	6092	7	0.00114905	532993	4	5447	0.0102196	7	0	0.00114905	Bacteria	Firmicutes_A	Clostridia	Lachnospirales	Lachnospiraceae	Robinsoniella	Robinsoniella sp900540475
MGYG000001064	1749	0	0	122131	0	1346	0.011021	0	0	0	Bacteria	Firmicutes	Bacilli	Lactobacillales	Streptococcaceae	Streptococcus	Streptococcus sp900755085
MGYG000001065	2934	160	0.0545331	235036	197	6195	0.0263577	148	12	0.0504431	Bacteria	Firmicutes_A	Clostridia	Lachnospirales	Lachnospiraceae	Enterocloster	Enterocloster sp900538485
MGYG000001066.1	1550	0	0	118390	1	1125	0.00950249	0	0	0	Bacteria	Firmicutes_C	Negativicutes	Veillonellales	Veillonellaceae	F0422	F0422 sp001553345
MGYG000001067	1840	2	0.00108696	113523	1	748	0.00658897	2	0	0.00108696	Bacteria	Firmicutes_B	Peptococcia	Peptococcales	Peptococcaceae	UMGS1590	UMGS1590 sp900553245
MGYG000001068	1909	12	0.00628601	137163	6	2167	0.0157987	12	0	0.00628601	Bacteria	Firmicutes	Bacilli	Lactobacillales	Streptococcaceae	Streptococcus	Streptococcus sp000187445
MGYG000001069	2290	9	0.00393013	148893	10	1574	0.0105713	9	0	0.00393013	Bacteria	Firmicutes_A	Clostridia	Oscillospirales	Acutalibacteraceae	UBA4871	UBA4871 sp900554535
MGYG000001070	1579	0	0	117047	0	981	0.00838125	0	0	0	Bacteria	Firmicutes_C	Negativicutes	Veillonellales	Veillonellaceae	F0422	F0422 sp900544365
MGYG000001071	1247	4	0.0032077	75214	1	1094	0.0145452	4	0	0.0032077	Bacteria	Proteobacteria	Gammaproteobacteria	Enterobacterales	Pasteurellaceae	Haemophilus_A	Haemophilus_A sputorum
MGYG000001072	2588	148	0.057187	194221	23	5602	0.0288434	145	3	0.0560278	Bacteria	Firmicutes_A	Clostridia	Lachnospirales	Lachnospiraceae	CAG-317	CAG-317 sp900543415
MGYG000001073	2511	13	0.00517722	207536	6	1354	0.00652417	11	2	0.00438072	Bacteria	Fusobacteriota	Fusobacteriia	Fusobacteriales	Fusobacteriaceae	Fusobacterium_B	Fusobacterium_B sp900554885
MGYG000001074	1770	0	0	105368	1	2525	0.0239636	0	0	0	Bacteria	Bacteroidota	Bacteroidia	Bacteroidales	Bacteroidaceae	Prevotella	Prevotella sp002251365
MGYG000001075	869	0	0	58544	0	653	0.011154	0	0	0	Bacteria	Firmicutes	Bacilli	Lactobacillales	Aerococcaceae	Granulicatella	-
MGYG000001076	3247	110	0.0338774	255951	191	3832	0.0149716	103	7	0.0317216	Bacteria	Firmicutes_A	Clostridia	Lachnospirales	Lachnospiraceae	CAG-411	CAG-411 sp000437275
MGYG000001077	1903	11	0.00578035	131056	4	857	0.00653919	11	0	0.00578035	Bacteria	Firmicutes	Bacilli	Lactobacillales	Lactobacillaceae	Limosilactobacillus	Limosilactobacillus oris
MGYG000001078	1614	9	0.00557621	112400	2	483	0.00429715	9	0	0.00557621	Bacteria	Actinobacteriota	Actinomycetia	Actinomycetales	Micrococcaceae	Rothia	Rothia sp001808955
MGYG000001079	1185	0	0	67284	1	215	0.00319541	0	0	0	Bacteria	Campylobacterota	Campylobacteria	Campylobacterales	Campylobacteraceae	Campylobacter_B	Campylobacter_B sp900539505
MGYG000001080	1207	0	0	70392	1	408	0.00579611	0	0	0	Bacteria	Firmicutes	Bacilli	Staphylococcales	Staphylococcaceae	Staphylococcus	Staphylococcus haemolyticus_A
MGYG000001081	3409	7	0.00205339	235778	8	2678	0.0113581	3	4	0.000880023	Bacteria	Firmicutes_A	Clostridia	Oscillospirales	Acutalibacteraceae	Acutalibacter	Acutalibacter sp900755895
MGYG000001082	2186	4	0.00182983	155020	12	3840	0.024771	3	1	0.00137237	Bacteria	Firmicutes_A	Clostridia	Oscillospirales	Acutalibacteraceae	Ruminococcus_E	Ruminococcus_E sp900755995
MGYG000001083	1867	9	0.00482057	139826	11	2001	0.0143106	8	1	0.00428495	Bacteria	Bacteroidota	Bacteroidia	Bacteroidales	Muribaculaceae	CAG-873	CAG-873 sp900755985
MGYG000001084	1855	0	0	117047	0	4414	0.0377113	0	0	0	Bacteria	Actinobacteriota	Coriobacteriia	Coriobacteriales	Coriobacteriaceae	Collinsella	Collinsella sp900555955
MGYG000001085	1909	44	0.0230487	175874	8	1982	0.0112694	43	1	0.0225249	Bacteria	Bacteroidota	Bacteroidia	Bacteroidales	UBA932	RC9	RC9 sp000434935
MGYG000001086	1426	96	0.0673212	94353	1	4527	0.0479794	90	6	0.0631136	Bacteria	Actinobacteriota	Coriobacteriia	Coriobacteriales	Coriobacteriaceae	Collinsella	Collinsella sp900552995
MGYG000001087	3512	12	0.00341686	260412	9	3777	0.0145039	12	0	0.00341686	Bacteria	Firmicutes_A	Clostridia	Lachnospirales	Lachnospiraceae	Anaerostipes	Anaerostipes sp900756035
MGYG000001088	1764	13	0.00736961	130712	1	2088	0.015974	13	0	0.00736961	Bacteria	Proteobacteria	Gammaproteobacteria	Enterobacterales	Pasteurellaceae	Haemophilus_D	Haemophilus_D parainfluenzae_L
MGYG000001089	3077	139	0.0451739	239367	129	2352	0.00982592	134	5	0.0435489	Bacteria	Firmicutes_A	Clostridia	Clostridiales	Clostridiaceae	Clostridium	Clostridium sp000435835
MGYG000001090	1407	3	0.0021322	101123	2	1101	0.0108877	3	0	0.0021322	Bacteria	Actinobacteriota	Coriobacteriia	Coriobacteriales	Eggerthellaceae	CAG-1427	CAG-1427 sp900540345
MGYG000001091	4124	1	0.000242483	236741	3	8027	0.0339063	1	0	0.000242483	Bacteria	Proteobacteria	Gammaproteobacteria	Enterobacterales	Enterobacteriaceae	Citrobacter_A	Citrobacter_A sp009363175
MGYG000001092	1882	2	0.0010627	138792	1	6225	0.0448513	2	0	0.0010627	Bacteria	Actinobacteriota	Coriobacteriia	Coriobacteriales	Coriobacteriaceae	Collinsella	Collinsella aerofaciens_J
MGYG000001093	3288	25	0.00760341	262477	28	959	0.00365365	22	3	0.006691	Bacteria	Bacteroidota	Bacteroidia	Flavobacteriales	Flavobacteriaceae	Flavobacterium	Flavobacterium lindanitolerans
MGYG000001094	3084	3	0.000972763	225345	7	741	0.00328829	3	0	0.000972763	Bacteria	Proteobacteria	Gammaproteobacteria	Burkholderiales	Rhodocyclaceae	Azonexus	Azonexus sp900549295
MGYG000001095	3629	7	0.00192891	281562	10	918	0.00326038	6	1	0.00165335	Bacteria	Bacteroidota	Bacteroidia	Flavobacteriales	Weeksellaceae	Chryseobacterium	Chryseobacterium gambrini
MGYG000001096	1731	0	0	128703	0	6119	0.0475436	0	0	0	Bacteria	Actinobacteriota	Coriobacteriia	Coriobacteriales	Coriobacteriaceae	Collinsella	Collinsella aerofaciens_K
MGYG000001097	2757	258	0.09358	239430	344	6400	0.0267302	228	30	0.0826986	Bacteria	Bacteroidota	Bacteroidia	Bacteroidales	Bacteroidaceae	Prevotella	Prevotella pectinovora
MGYG000001098	2046	3	0.00146628	157698	5	1631	0.0103426	3	0	0.00146628	Bacteria	Firmicutes_A	Clostridia	Oscillospirales	Acutalibacteraceae	Eubacterium_R	Eubacterium_R sp002493325
MGYG000001099	1671	0	0	116519	0	5300	0.0454861	0	0	0	Bacteria	Actinobacteriota	Coriobacteriia	Coriobacteriales	Coriobacteriaceae	Collinsella	Collinsella sp900551015
MGYG000001100	1529	7	0.00457816	95910	6	587	0.00612032	7	0	0.00457816	Bacteria	Firmicutes	Bacilli	Lactobacillales	Lactobacillaceae	Weissella	Weissella viridescens
MGYG000001101	1813	8	0.00441258	143625	8	1346	0.00937163	8	0	0.00441258	Bacteria	Firmicutes_A	Clostridia	Monoglobales_A	UBA1381	HGM11523	HGM11523 sp900756545
MGYG000001102	2310	25	0.0108225	151402	10	1066	0.00704086	25	0	0.0108225	Bacteria	Firmicutes_B	Peptococcia	Peptococcales	Peptococcaceae	UBA7185	UBA7185 sp900756555
MGYG000001103	2138	36	0.0168382	163674	3	1548	0.00945782	35	1	0.0163704	Bacteria	Firmicutes_A	Clostridia_A	Christensenellales	CAG-74	UMGS1600	UMGS1600 sp900553315
MGYG000001105	1718	0	0	125812	0	5796	0.0460687	0	0	0	Bacteria	Actinobacteriota	Coriobacteriia	Coriobacteriales	Coriobacteriaceae	Collinsella	Collinsella sp003469205
MGYG000001106	1812	14	0.00772627	101304	8	1254	0.0123786	12	2	0.00662252	Bacteria	Firmicutes_A	Clostridia	Oscillospirales	Ruminococcaceae	Pygmaiobacter	-
MGYG000001107	1678	0	0	121494	0	5519	0.0454261	0	0	0	Bacteria	Actinobacteriota	Coriobacteriia	Coriobacteriales	Coriobacteriaceae	Collinsella	Collinsella sp900756725
MGYG000001108	1599	2	0.00125078	119650	0	5392	0.0450648	2	0	0.00125078	Bacteria	Actinobacteriota	Coriobacteriia	Coriobacteriales	Coriobacteriaceae	Collinsella	Collinsella sp900756765
MGYG000001109	2336	2	0.000856164	170328	3	1771	0.0103976	2	0	0.000856164	Bacteria	Firmicutes_A	Clostridia	Oscillospirales	Oscillospiraceae	CAG-110	CAG-110 sp900544975
MGYG000001110	1503	27	0.0179641	117693	7	837	0.00711172	22	5	0.0146374	Bacteria	Firmicutes_A	Clostridia	TANB77	CAG-508	CAG-269	CAG-269 sp000431335
MGYG000001112	1892	0	0	141937	2	2048	0.0144289	0	0	0	Bacteria	Proteobacteria	Gammaproteobacteria	Enterobacterales	Pasteurellaceae	Haemophilus_D	-
MGYG000001113	1608	44	0.0273632	132424	12	1190	0.00898629	44	0	0.0273632	Bacteria	Proteobacteria	Gammaproteobacteria	Burkholderiales	Burkholderiaceae	Duodenibacillus	Duodenibacillus sp900552545
MGYG000001114	1709	0	0	124839	0	5520	0.044217	0	0	0	Bacteria	Actinobacteriota	Coriobacteriia	Coriobacteriales	Coriobacteriaceae	Collinsella	-
MGYG000001115	2006	21	0.0104686	144669	15	2234	0.0154421	20	1	0.00997009	Bacteria	Firmicutes_A	Clostridia	Oscillospirales	Butyricicoccaceae	Agathobaculum	Agathobaculum sp900544475
MGYG000001116	1838	14	0.00761697	139344	3	1518	0.0108939	13	1	0.00707291	Bacteria	Firmicutes_A	Clostridia	Oscillospirales	Acutalibacteraceae	UMGS1279	UMGS1279 sp900550315
MGYG000001117	1654	32	0.019347	125275	30	1821	0.014536	30	2	0.0181378	Bacteria	Firmicutes_C	Negativicutes	Acidaminococcales	Acidaminococcaceae	Phascolarctobacterium_A	Phascolarctobacterium_A sp900547415
MGYG000001118	1572	6	0.00381679	118671	6	1407	0.0118563	6	0	0.00381679	Bacteria	Firmicutes_A	Clostridia	Lachnospirales	Anaerotignaceae	HGM11808	HGM11808 sp900757025
MGYG000001120	2122	48	0.0226202	152274	21	1957	0.0128518	46	2	0.0216777	Bacteria	Firmicutes_A	Clostridia	Oscillospirales	Butyricicoccaceae	Butyricicoccus_A	Butyricicoccus_A sp002395695
MGYG000001121	1741	0	0	127771	1	5483	0.0429127	0	0	0	Bacteria	Actinobacteriota	Coriobacteriia	Coriobacteriales	Coriobacteriaceae	Collinsella	Collinsella sp900757205
MGYG000001122	1820	0	0	134031	0	5811	0.0433556	0	0	0	Bacteria	Actinobacteriota	Coriobacteriia	Coriobacteriales	Coriobacteriaceae	Collinsella	Collinsella sp900757185
MGYG000001123	1372	1	0.000728863	93736	0	3890	0.0414995	1	0	0.000728863	Bacteria	Actinobacteriota	Coriobacteriia	Coriobacteriales	Coriobacteriaceae	Collinsella	Collinsella sp900757265
MGYG000001124	1867	0	0	123132	0	4888	0.0396972	0	0	0	Bacteria	Actinobacteriota	Coriobacteriia	Coriobacteriales	Coriobacteriaceae	Collinsella	Collinsella sp900757285
MGYG000001125	1025	4	0.00390244	74543	1	689	0.00924299	4	0	0.00390244	Bacteria	Firmicutes_A	Clostridia	Oscillospirales	Acutalibacteraceae	UMGS1491	UMGS1491 sp900757335
MGYG000001126	1702	0	0	125993	0	5308	0.0421293	0	0	0	Bacteria	Actinobacteriota	Coriobacteriia	Coriobacteriales	Coriobacteriaceae	Collinsella	Collinsella sp900757505
MGYG000001127	1663	0	0	112633	0	5320	0.047233	0	0	0	Bacteria	Actinobacteriota	Coriobacteriia	Coriobacteriales	Coriobacteriaceae	Collinsella	Collinsella sp900757385
MGYG000001129	1615	74	0.0458204	110301	207	1968	0.0178421	68	6	0.0421053	Bacteria	Firmicutes_A	Clostridia	Oscillospirales	Ruminococcaceae	Ruminococcus_C	Ruminococcus_C sp000437255
MGYG000001130	1762	1	0.000567537	128260	0	5921	0.046164	1	0	0.000567537	Bacteria	Actinobacteriota	Coriobacteriia	Coriobacteriales	Coriobacteriaceae	Collinsella	Collinsella sp900757615
MGYG000001131	2588	33	0.0127512	228349	12	4226	0.0185068	33	0	0.0127512	Bacteria	Bacteroidota	Bacteroidia	Bacteroidales	Bacteroidaceae	Prevotella	Prevotella sp900543585
MGYG000001132	2676	4	0.00149477	189193	4	1542	0.00815041	4	0	0.00149477	Bacteria	Firmicutes_A	Clostridia_A	Christensenellales	CAG-138	UBA1685	UBA1685 sp002320595
MGYG000001133	1185	2	0.00168776	64170	0	516	0.00804114	2	0	0.00168776	Bacteria	Firmicutes_A	Clostridia	Oscillospirales	CAG-272	HGM12669	-
MGYG000001134	1778	1	0.00056243	136336	0	5900	0.0432754	1	0	0.00056243	Bacteria	Actinobacteriota	Coriobacteriia	Coriobacteriales	Coriobacteriaceae	Collinsella	Collinsella sp900757495
MGYG000001135	1727	0	0	123717	0	5352	0.04326	0	0	0	Bacteria	Actinobacteriota	Coriobacteriia	Coriobacteriales	Coriobacteriaceae	Collinsella	Collinsella sp900757465
MGYG000001136	1940	124	0.0639175	138620	53	2091	0.0150844	112	12	0.057732	Bacteria	Firmicutes_A	Clostridia	Oscillospirales	Oscillospiraceae	CAG-103	CAG-103 sp900543625
MGYG000001137	1664	0	0	123476	0	5285	0.0428018	0	0	0	Bacteria	Actinobacteriota	Coriobacteriia	Coriobacteriales	Coriobacteriaceae	Collinsella	-
MGYG000001138	1749	1	0.000571755	129313	1	5770	0.0446204	1	0	0.000571755	Bacteria	Actinobacteriota	Coriobacteriia	Coriobacteriales	Coriobacteriaceae	Collinsella	Collinsella sp003469205
MGYG000001139	1676	1	0.000596659	125728	0	5685	0.0452167	1	0	0.000596659	Bacteria	Actinobacteriota	Coriobacteriia	Coriobacteriales	Coriobacteriaceae	Collinsella	Collinsella sp900757595
MGYG000001140	1653	0	0	119663	0	5228	0.0436894	0	0	0	Bacteria	Actinobacteriota	Coriobacteriia	Coriobacteriales	Coriobacteriaceae	Collinsella	Collinsella sp900757705
MGYG000001141	2452	153	0.062398	206161	208	4059	0.0196885	137	16	0.0558728	Bacteria	Firmicutes_A	Clostridia	Lachnospirales	Lachnospiraceae	CAG-303	CAG-303 sp000437755
MGYG000001142	1739	1	0.000575043	99497	1	3749	0.0376795	0	1	0	Bacteria	Actinobacteriota	Coriobacteriia	Coriobacteriales	Coriobacteriaceae	Collinsella	-
MGYG000001145	745	0	0	55811	0	187	0.00335059	0	0	0	Bacteria	Patescibacteria	Saccharimonadia	Saccharimonadales	Saccharimonadaceae	TM7x	TM7x sp900556355
MGYG000001146	1741	4	0.00229753	134278	2	1688	0.0125709	4	0	0.00229753	Bacteria	Firmicutes_A	Clostridia	Oscillospirales	Acutalibacteraceae	UBA737	UBA737 sp900543215
MGYG000001148	3049	0	0	249254	3	2702	0.0108403	0	0	0	Bacteria	Fusobacteriota	Fusobacteriia	Fusobacteriales	Fusobacteriaceae	Fusobacterium_A	Fusobacterium_A varium_A
MGYG000001149	1271	1	0.000786782	116755	3	1178	0.0100895	1	0	0.000786782	Bacteria	Fusobacteriota	Fusobacteriia	Fusobacteriales	Fusobacteriaceae	Fusobacterium_B	Fusobacterium_B sp900554355
MGYG000001150	1607	0	0	116329	0	5417	0.0465662	0	0	0	Bacteria	Actinobacteriota	Coriobacteriia	Coriobacteriales	Coriobacteriaceae	Collinsella	-
MGYG000001151	2282	219	0.0959684	150991	294	2683	0.0177693	201	18	0.0880806	Bacteria	Firmicutes_A	Clostridia	Oscillospirales	Ruminococcaceae	Ruminococcus_C	Ruminococcus_C sp000433635
MGYG000001152	1739	2	0.00115009	126370	0	6067	0.0480098	2	0	0.00115009	Bacteria	Actinobacteriota	Coriobacteriia	Coriobacteriales	Coriobacteriaceae	Collinsella	Collinsella sp900552425
MGYG000001153	1306	2	0.00153139	96612	3	1146	0.0118619	2	0	0.00153139	Bacteria	Actinobacteriota	Coriobacteriia	Coriobacteriales	Eggerthellaceae	CAG-1427	CAG-1427 sp900546175
MGYG000001154	1572	3	0.0019084	113704	0	1359	0.0119521	3	0	0.0019084	Bacteria	Actinobacteriota	Coriobacteriia	Coriobacteriales	Eggerthellaceae	CAG-1427	CAG-1427 sp000431675
MGYG000001155	1833	2	0.00109111	130891	2	1004	0.0076705	2	0	0.00109111	Bacteria	Firmicutes_A	Clostridia	Oscillospirales	Oscillospiraceae	UBA738	UBA738 sp004557735
MGYG000001156	2584	5	0.00193498	205208	9	1292	0.00629605	5	0	0.00193498	Bacteria	Firmicutes_A	Clostridia_A	Christensenellales	CAG-74	SFHK01	SFHK01 sp004556395
MGYG000001157	2492	198	0.0794543	177458	66	5676	0.031985	189	9	0.0758427	Bacteria	Firmicutes_A	Clostridia	Oscillospirales	Ruminococcaceae	Gemmiger	Gemmiger sp900540775
MGYG000001158	1938	0	0	139439	0	6112	0.0438328	0	0	0	Bacteria	Actinobacteriota	Coriobacteriia	Coriobacteriales	Coriobacteriaceae	Collinsella	Collinsella sp900759335
MGYG000001159	1899	24	0.0126382	139428	21	3767	0.0270175	24	0	0.0126382	Bacteria	Actinobacteriota	Actinomycetia	Actinomycetales	Bifidobacteriaceae	Bifidobacterium	Bifidobacterium pullorum
MGYG000001160	2029	104	0.0512568	161649	35	2022	0.0125086	103	1	0.0507639	Bacteria	Firmicutes_A	Clostridia	Lachnospirales	CAG-274	CAG-274	CAG-274 sp000432155
MGYG000001161	1707	0	0	126500	0	5693	0.045004	0	0	0	Bacteria	Actinobacteriota	Coriobacteriia	Coriobacteriales	Coriobacteriaceae	Collinsella	Collinsella sp900548265
MGYG000001162	1536	4	0.00260417	114867	3	836	0.00727798	4	0	0.00260417	Bacteria	Firmicutes_C	Negativicutes	Veillonellales	Dialisteraceae	UBA1822	UBA1822 sp900545365
MGYG000001163	1651	9	0.00545124	117800	1	1147	0.00973684	9	0	0.00545124	Bacteria	Actinobacteriota	Coriobacteriia	Coriobacteriales	Eggerthellaceae	CAG-1427	CAG-1427 sp900542265
MGYG000001164	2717	140	0.0515274	228521	48	5466	0.023919	134	6	0.0493191	Bacteria	Bacteroidota	Bacteroidia	Bacteroidales	Bacteroidaceae	Prevotella	Prevotella lascolaii
MGYG000001165	1652	1	0.000605327	120440	0	5555	0.0461226	1	0	0.000605327	Bacteria	Actinobacteriota	Coriobacteriia	Coriobacteriales	Coriobacteriaceae	Collinsella	Collinsella sp900758845
MGYG000001166	2234	3	0.00134288	153008	4	1551	0.0101367	3	0	0.00134288	Bacteria	Firmicutes_A	Clostridia	Oscillospirales	Oscillospiraceae	F23-B02	F23-B02 sp004557075
MGYG000001167	1341	7	0.00521999	102686	8	1290	0.0125626	7	0	0.00521999	Bacteria	Actinobacteriota	Coriobacteriia	Coriobacteriales	Eggerthellaceae	CAG-1427	CAG-1427 sp000434775
MGYG000001168	1663	17	0.0102225	118399	0	1315	0.0111065	17	0	0.0102225	Bacteria	Actinobacteriota	Coriobacteriia	Coriobacteriales	Eggerthellaceae	CAG-1427	CAG-1427 sp000436075
MGYG000001169	2021	0	0	116477	3	1245	0.0106888	0	0	0	Bacteria	Firmicutes_A	Clostridia	Oscillospirales	Acutalibacteraceae	Acutalibacter	-
MGYG000001170	2004	12	0.00598802	149283	6	1095	0.00733506	11	1	0.00548902	Bacteria	Firmicutes_A	Clostridia_A	Christensenellales	CAG-74	UMGS1603	UMGS1603 sp900759005
MGYG000001171	2156	2	0.000927644	143246	2	966	0.00674364	2	0	0.000927644	Bacteria	Firmicutes_B	Peptococcia	Peptococcales	Peptococcaceae	UMGS1590	UMGS1590 sp900759105
MGYG000001172	1926	12	0.00623053	169835	3	1478	0.00870256	12	0	0.00623053	Bacteria	Fusobacteriota	Fusobacteriia	Fusobacteriales	Fusobacteriaceae	Fusobacterium	Fusobacterium sp000235465
MGYG000001173	1882	1	0.00053135	139670	0	5900	0.0422424	1	0	0.00053135	Bacteria	Actinobacteriota	Coriobacteriia	Coriobacteriales	Coriobacteriaceae	Collinsella	Collinsella sp900759335
MGYG000001174	2565	27	0.0105263	169882	7	1709	0.0100599	26	1	0.0101365	Bacteria	Firmicutes_A	Clostridia	Oscillospirales	Oscillospiraceae	UBA5446	UBA5446 sp900759385
MGYG000001175	1442	14	0.00970874	97605	5	796	0.00815532	14	0	0.00970874	Bacteria	Firmicutes_A	Clostridia	TANB77	CAG-508	UMGS1754	UMGS1754 sp900759475
MGYG000001176	1662	43	0.0258724	122060	11	5424	0.0444372	43	0	0.0258724	Bacteria	Actinobacteriota	Coriobacteriia	Coriobacteriales	Coriobacteriaceae	Collinsella	Collinsella sp002391315
MGYG000001177	1782	93	0.0521886	132287	168	1639	0.0123897	86	7	0.0482604	Bacteria	Firmicutes	Bacilli	Erysipelotrichales	Erysipelotrichaceae	Massilicoli	Massilicoli timonensis
MGYG000001178	2371	22	0.00927879	185378	8	4440	0.0239511	21	1	0.00885702	Bacteria	Firmicutes_A	Clostridia	Lachnospirales	Lachnospiraceae	Anaerosacchariphilus	Anaerosacchariphilus sp900553635
MGYG000001179	1660	0	0	124263	0	5821	0.0468442	0	0	0	Bacteria	Actinobacteriota	Coriobacteriia	Coriobacteriales	Coriobacteriaceae	Collinsella	Collinsella sp900759565
MGYG000001180	2479	37	0.0149254	206530	7	3443	0.0166707	37	0	0.0149254	Bacteria	Bacteroidota	Bacteroidia	Bacteroidales	Muribaculaceae	Muribaculum	Muribaculum sp001701195
MGYG000001181	1855	2	0.00107817	97648	3	591	0.00605235	2	0	0.00107817	Bacteria	Firmicutes_B	Peptococcia	Peptococcales	Peptococcaceae	UMGS1590	-
MGYG000001182	1720	0	0	135543	5	806	0.00594645	0	0	0	Bacteria	Firmicutes_A	Clostridia	TANB77	CAG-508	CAG-269	CAG-269 sp000435535
MGYG000001183	1971	10	0.00507357	155562	8	1827	0.0117445	10	0	0.00507357	Bacteria	Firmicutes_A	Clostridia	Lachnospirales	CAG-274	UMGS1441	UMGS1441 sp900551755
MGYG000001184	1321	3	0.00227101	101971	6	500	0.00490335	2	1	0.001514	Bacteria	Firmicutes	Bacilli	RF39	UBA660	UBA7057	UBA7057 sp900542735
MGYG000001185	1347	20	0.0148478	110223	10	789	0.00715822	18	2	0.013363	Bacteria	Firmicutes_A	Clostridia	TANB77	CAG-508	CAG-269	CAG-269 sp900554565
MGYG000001186	2972	198	0.0666218	240299	267	7802	0.0324679	186	12	0.0625841	Bacteria	Firmicutes_A	Clostridia	Lachnospirales	Lachnospiraceae	Agathobacter	Agathobacter sp900547695
MGYG000001187	2141	14	0.006539	166133	11	3930	0.0236557	14	0	0.006539	Bacteria	Firmicutes_A	Clostridia	Lachnospirales	Lachnospiraceae	UMGS1472	UMGS1472 sp900552095
MGYG000001188	1813	1	0.000551572	134943	1	6013	0.0445596	1	0	0.000551572	Bacteria	Actinobacteriota	Coriobacteriia	Coriobacteriales	Coriobacteriaceae	Collinsella	Collinsella sp900541745
MGYG000001189	1765	29	0.0164306	140666	3	6942	0.0493509	27	2	0.0152975	Bacteria	Firmicutes_A	Clostridia	Lachnospirales	Lachnospiraceae	Blautia_A	-
MGYG000001190	1727	0	0	115949	1	5051	0.0435623	0	0	0	Bacteria	Actinobacteriota	Coriobacteriia	Coriobacteriales	Coriobacteriaceae	Collinsella	Collinsella sp900759435
MGYG000001191	2292	21	0.0091623	173730	9	1390	0.00800092	21	0	0.0091623	Bacteria	Firmicutes_A	Clostridia	Peptostreptococcales	Anaerovoracaceae	UMGS973	UMGS973 sp900547295
MGYG000001192	2064	17	0.00823643	147688	6	1460	0.0098857	17	0	0.00823643	Bacteria	Firmicutes_A	Clostridia	Oscillospirales	Oscillospiraceae	UBA1777	UBA1777 sp900549865
MGYG000001193	1273	70	0.0549882	104359	59	1505	0.0144214	69	1	0.0542027	Bacteria	Firmicutes_A	Clostridia	Lachnospirales	Lachnospiraceae	UBA4285	UBA4285 sp900545225
MGYG000001194	1752	3	0.00171233	125902	1	812	0.00644946	3	0	0.00171233	Bacteria	Actinobacteriota	Coriobacteriia	Coriobacteriales	QAMH01	QAMH01	QAMH01 sp003149935
MGYG000001195	1804	2	0.00110865	138117	5	834	0.00603836	2	0	0.00110865	Bacteria	Firmicutes_A	Clostridia	TANB77	CAG-508	UMGS1994	-
MGYG000001196	916	0	0	67535	0	2779	0.041149	0	0	0	Bacteria	Actinobacteriota	Coriobacteriia	Coriobacteriales	Coriobacteriaceae	Collinsella	-
MGYG000001197	1298	0	0	90269	0	897	0.00993697	0	0	0	Bacteria	Firmicutes	Bacilli	Lactobacillales	Streptococcaceae	Streptococcus	-
MGYG000001198	1409	4	0.00283889	93353	0	989	0.0105942	4	0	0.00283889	Bacteria	Actinobacteriota	Coriobacteriia	Coriobacteriales	Eggerthellaceae	CAG-1427	CAG-1427 sp900551155
MGYG000001199	3298	115	0.0348696	252440	148	4717	0.0186856	107	8	0.0324439	Bacteria	Firmicutes_A	Clostridia	Lachnospirales	Lachnospiraceae	CAG-81	CAG-81 sp900541255
MGYG000001200	1740	0	0	127915	0	5412	0.0423093	0	0	0	Bacteria	Actinobacteriota	Coriobacteriia	Coriobacteriales	Coriobacteriaceae	Collinsella	Collinsella sp900549025
MGYG000001201	1324	3	0.00226586	107467	3	514	0.00478286	3	0	0.00226586	Bacteria	Firmicutes	Bacilli	RF39	UBA660	CAG-451	CAG-451 sp900758495
MGYG000001202	2187	248	0.113397	173897	48	4286	0.0246468	229	19	0.10471	Bacteria	Firmicutes_A	Clostridia	Oscillospirales	Ruminococcaceae	Ruminococcus_D	Ruminococcus_D sp900539095
MGYG000001203	1658	0	0	123381	1	5555	0.0450231	0	0	0	Bacteria	Actinobacteriota	Coriobacteriia	Coriobacteriales	Coriobacteriaceae	Collinsella	Collinsella sp900556415
MGYG000001204	1919	26	0.0135487	131714	13	1269	0.00963451	26	0	0.0135487	Bacteria	Firmicutes_A	Clostridia	Oscillospirales	Oscillospiraceae	NK3B98	NK3B98 sp900758315
MGYG000001205	2064	46	0.0222868	145678	10	3466	0.0237922	44	2	0.0213178	Bacteria	Firmicutes_A	Clostridia	Oscillospirales	Ruminococcaceae	Gemmiger	-
MGYG000001206	1003	12	0.0119641	85117	3	764	0.00897588	12	0	0.0119641	Bacteria	Firmicutes_A	Clostridia	Oscillospirales	Acutalibacteraceae	UMGS1491	UMGS1491 sp900554775
MGYG000001208	2403	18	0.00749064	172528	10	2446	0.0141774	18	0	0.00749064	Bacteria	Firmicutes	Bacilli	Lactobacillales	Enterococcaceae	Enterococcus_C	Enterococcus_C dispar
MGYG000001209	1660	3	0.00180723	138063	4	1538	0.0111398	3	0	0.00180723	Bacteria	Bacteroidota	Bacteroidia	Bacteroidales	Porphyromonadaceae	Porphyromonas	Porphyromonas uenonis_A
MGYG000001210	2203	46	0.0208806	167469	19	3978	0.0237536	44	2	0.0199728	Bacteria	Firmicutes_A	Clostridia	Lachnospirales	Lachnospiraceae	Mediterraneibacter	Mediterraneibacter sp900553885
MGYG000001211	1695	0	0	141164	1	1530	0.0108385	0	0	0	Bacteria	Bacteroidota	Bacteroidia	Bacteroidales	Porphyromonadaceae	Porphyromonas	Porphyromonas sp900548415
MGYG000001212	2260	3	0.00132743	158003	1	1869	0.0118289	3	0	0.00132743	Bacteria	Firmicutes_A	Clostridia	Oscillospirales	Acutalibacteraceae	Acutalibacter	Acutalibacter sp900759575
MGYG000001213	1611	1	0.000620732	103413	3	848	0.00820013	1	0	0.000620732	Bacteria	Actinobacteriota	Coriobacteriia	Coriobacteriales	Atopobiaceae	Parolsenella	Parolsenella sp900544655
MGYG000001214	1342	6	0.00447094	96800	3	880	0.00909091	6	0	0.00447094	Bacteria	Actinobacteriota	Coriobacteriia	Coriobacteriales	Atopobiaceae	Lancefieldella	Lancefieldella rimae
MGYG000001215	1708	1	0.00058548	129416	1	5855	0.0452417	1	0	0.00058548	Bacteria	Actinobacteriota	Coriobacteriia	Coriobacteriales	Coriobacteriaceae	Collinsella	Collinsella sp900759045
MGYG000001216	1794	37	0.0206243	148074	4	929	0.00627389	34	3	0.0189521	Bacteria	Firmicutes_A	Clostridia	TANB77	CAG-508	CAG-354	CAG-354 sp900759015
MGYG000001217	2164	0	0	148983	1	861	0.00577918	0	0	0	Bacteria	Firmicutes_A	Clostridia_A	Christensenellales	CAG-74	Firm-10	Firm-10 sp004552515
MGYG000001218	2309	4	0.00173235	165717	5	1080	0.00651713	4	0	0.00173235	Bacteria	Firmicutes_A	Clostridia_A	Christensenellales	CAG-74	RUG11247	RUG11247 sp902767315
MGYG000001219	2164	26	0.0120148	171168	15	3714	0.021698	26	0	0.0120148	Bacteria	Firmicutes_A	Clostridia	Lachnospirales	Lachnospiraceae	CAG-56	-
MGYG000001220	1492	32	0.0214477	120714	6	1504	0.0124592	30	2	0.0201072	Bacteria	Firmicutes_A	Clostridia	Monoglobales	Monoglobaceae	UMGS1820	UMGS1820 sp900555375
MGYG000001221	1654	1	0.000604595	111481	0	5087	0.0456311	1	0	0.000604595	Bacteria	Actinobacteriota	Coriobacteriia	Coriobacteriales	Coriobacteriaceae	Collinsella	-
MGYG000001222	1896	11	0.00580169	157225	13	1672	0.0106344	10	1	0.00527426	Bacteria	Firmicutes_A	Clostridia	Monoglobales	Monoglobaceae	UMGS1326	UMGS1326 sp900550775
MGYG000001223	1756	0	0	130495	0	6049	0.0463543	0	0	0	Bacteria	Actinobacteriota	Coriobacteriia	Coriobacteriales	Coriobacteriaceae	Collinsella	Collinsella sp900758845
MGYG000001224	2558	10	0.0039093	201049	3	6174	0.0307089	9	1	0.00351837	Bacteria	Firmicutes_A	Clostridia	Lachnospirales	Lachnospiraceae	Blautia_A	Blautia_A sp900547615
MGYG000001225	1958	95	0.0485189	141472	99	1878	0.0132747	88	7	0.0449438	Bacteria	Firmicutes_A	Clostridia	Oscillospirales	Oscillospiraceae	Evtepia	Evtepia sp004556345
MGYG000001226	2508	1	0.000398724	174455	5	1447	0.0082944	1	0	0.000398724	Bacteria	Firmicutes_A	Clostridia	Oscillospirales	Oscillospiraceae	HGM13006	HGM13006 sp900757695
MGYG000001227	1652	0	0	120489	0	5319	0.0441451	0	0	0	Bacteria	Actinobacteriota	Coriobacteriia	Coriobacteriales	Coriobacteriaceae	Collinsella	Collinsella sp900541745
MGYG000001228	1693	1	0.000590667	124090	1	1171	0.0094367	1	0	0.000590667	Bacteria	Firmicutes_A	Clostridia	Oscillospirales	Oscillospiraceae	CAG-110	CAG-110 sp900551495
MGYG000001230	1590	0	0	129498	2	1646	0.0127106	0	0	0	Bacteria	Firmicutes_A	Clostridia	Oscillospirales	Acutalibacteraceae	Eubacterium_R	Eubacterium_R sp900542875
MGYG000001231	1724	3	0.00174014	115708	2	731	0.00631763	3	0	0.00174014	Bacteria	Actinobacteriota	Coriobacteriia	Coriobacteriales	QAMH01	CACZQA01	CACZQA01 sp900758075
MGYG000001232	1913	26	0.0135912	155942	6	1373	0.00880456	23	3	0.012023	Bacteria	Firmicutes_A	Clostridia	Peptostreptococcales	Peptostreptococcaceae	Peptacetobacter	Peptacetobacter sp900550335
MGYG000001233	1351	0	0	75842	0	654	0.00862319	0	0	0	Bacteria	Actinobacteriota	Coriobacteriia	Coriobacteriales	Eggerthellaceae	CAG-1427	-
MGYG000001234	1499	42	0.0280187	132190	58	1136	0.00859369	41	1	0.0273516	Bacteria	Firmicutes_A	Clostridia	Peptostreptococcales	Peptostreptococcaceae	Peptostreptococcus	Peptostreptococcus sp900759325
MGYG000001236	1615	65	0.0402477	116393	32	1971	0.016934	63	2	0.0390093	Bacteria	Actinobacteriota	Coriobacteriia	Coriobacteriales	Coriobacteriaceae	Collinsella	Collinsella bouchesdurhonensis
MGYG000001237	2377	30	0.012621	167292	14	1529	0.00913971	30	0	0.012621	Bacteria	Firmicutes_A	Clostridia_A	Christensenellales	CAG-74	UMGS1600	UMGS1600 sp900553295
MGYG000001238	2514	22	0.00875099	163412	13	1329	0.00813282	22	0	0.00875099	Bacteria	Firmicutes_A	Clostridia	Oscillospirales	Oscillospiraceae	Evtepia	Evtepia sp900758955
MGYG000001239	1547	0	0	104114	5	441	0.00423574	0	0	0	Bacteria	Firmicutes	Bacilli	RF39	UBA660	CAG-776	CAG-776 sp900758895
MGYG000001240	1884	18	0.00955414	175055	11	4612	0.026346	17	1	0.00902335	Bacteria	Bacteroidota	Bacteroidia	Bacteroidales	Bacteroidaceae	Prevotella	Prevotella sp900557405
MGYG000001241	1610	0	0	118044	0	4895	0.0414676	0	0	0	Bacteria	Actinobacteriota	Coriobacteriia	Coriobacteriales	Coriobacteriaceae	Collinsella	Collinsella sp900758885
MGYG000001242	1688	6	0.0035545	137994	5	2024	0.0146673	6	0	0.0035545	Bacteria	Bacteroidota	Bacteroidia	Bacteroidales	Muribaculaceae	CAG-873	-
MGYG000001243	2357	3	0.0012728	164205	3	1561	0.00950641	2	1	0.000848536	Bacteria	Firmicutes_A	Clostridia	Oscillospirales	Oscillospiraceae	UBA1777	UBA1777 sp900754515
MGYG000001244	1661	8	0.00481638	128534	4	1649	0.0128293	8	0	0.00481638	Bacteria	Firmicutes_A	Clostridia	Oscillospirales	Acutalibacteraceae	UBA737	UBA737 sp900549055
MGYG000001246	2560	190	0.0742188	212754	72	7464	0.0350828	175	15	0.0683594	Bacteria	Firmicutes_A	Clostridia	Lachnospirales	Lachnospiraceae	Enterocloster	Enterocloster sp900541315
MGYG000001247	2600	62	0.0238462	196798	19	4728	0.0240246	58	4	0.0223077	Bacteria	Firmicutes_A	Clostridia	Lachnospirales	Lachnospiraceae	UMGS1370	UMGS1370 sp900542035
MGYG000001248	1839	115	0.062534	140175	21	1838	0.0131122	109	6	0.0592713	Bacteria	Firmicutes_C	Negativicutes	Veillonellales	Dialisteraceae	Dialister	Dialister sp900543165
MGYG000001249	1390	3	0.00215827	96248	2	1722	0.0178913	2	1	0.00143885	Bacteria	Actinobacteriota	Coriobacteriia	Coriobacteriales	Coriobacteriaceae	Collinsella	Collinsella provencensis
MGYG000001250	2102	3	0.00142721	157612	9	3705	0.0235071	3	0	0.00142721	Bacteria	Firmicutes_A	Clostridia	Lachnospirales	Lachnospiraceae	Enterocloster	Enterocloster sp900759225
MGYG000001251	2950	108	0.0366102	217869	139	3481	0.0159775	104	4	0.0352542	Bacteria	Firmicutes_A	Clostridia	Lachnospirales	Lachnospiraceae	Lachnoclostridium_A	Lachnoclostridium_A sp002160755
MGYG000001252	2124	3	0.00141243	157747	12	2283	0.0144725	3	0	0.00141243	Bacteria	Firmicutes_A	Clostridia	Lachnospirales	Lachnospiraceae	Catenibacillus	Catenibacillus sp900557175
MGYG000001253	1908	8	0.00419287	157813	5	2340	0.0148277	7	1	0.00366876	Bacteria	Bacteroidota	Bacteroidia	Bacteroidales	Muribaculaceae	Paramuribaculum	Paramuribaculum sp001689535
MGYG000001254	2657	11	0.00414001	227588	2	3656	0.0160641	11	0	0.00414001	Bacteria	Firmicutes_A	Clostridia	Lachnospirales	Lachnospiraceae	TF01-11	TF01-11 sp900759665
MGYG000001255	2206	278	0.12602	153726	34	8859	0.0576285	245	33	0.111061	Bacteria	Firmicutes_A	Clostridia	Oscillospirales	Ruminococcaceae	Faecalibacterium	Faecalibacterium prausnitzii_F
MGYG000001256	1698	2	0.00117786	135759	3	896	0.00659993	2	0	0.00117786	Bacteria	Firmicutes_A	Clostridia	TANB77	CAG-508	CAG-354	CAG-354 sp001915925
MGYG000001257	2136	2	0.00093633	123289	2	1286	0.0104308	2	0	0.00093633	Bacteria	Firmicutes	Bacilli	Erysipelotrichales	Erysipelatoclostridiaceae	Massiliomicrobiota	Massiliomicrobiota sp002160865
MGYG000001258	1691	0	0	129524	1	555	0.00428492	0	0	0	Bacteria	Actinobacteriota	Actinomycetia	Actinomycetales	Micrococcaceae	Rothia	Rothia sp902373285
MGYG000001259	1837	35	0.0190528	149290	9	1437	0.00962556	32	3	0.0174197	Bacteria	Firmicutes_C	Negativicutes	Acidaminococcales	Acidaminococcaceae	Succiniclasticum	Succiniclasticum sp900316935
MGYG000001260	2837	1	0.000352485	166490	1	520	0.00312331	1	0	0.000352485	Bacteria	Proteobacteria	Gammaproteobacteria	Pseudomonadales	Moraxellaceae	Acinetobacter	Acinetobacter johnsonii
MGYG000001261	4670	6	0.0012848	326759	10	453	0.00138634	6	0	0.0012848	Bacteria	Proteobacteria	Alphaproteobacteria	Caulobacterales	Caulobacteraceae	Caulobacter	Caulobacter sp903900155
MGYG000001262	3467	12	0.00346121	248292	13	489	0.00196946	8	4	0.00230747	Bacteria	Proteobacteria	Alphaproteobacteria	Sphingomonadales	Sphingomonadaceae	Sphingomonas	Sphingomonas ginsenosidimutans
MGYG000001263	5254	12	0.00228397	359082	8	717	0.00199676	10	2	0.00190331	Bacteria	Proteobacteria	Gammaproteobacteria	Burkholderiales	Burkholderiaceae	Acidovorax	Acidovorax sp000302535
MGYG000001264	3163	2	0.000632311	201417	5	393	0.00195118	2	0	0.000632311	Bacteria	Proteobacteria	Gammaproteobacteria	Burkholderiales	Burkholderiaceae	Acidovorax	Acidovorax temperans
MGYG000001265	4209	2	0.000475172	269937	10	396	0.00146701	1	1	0.000237586	Bacteria	Proteobacteria	Alphaproteobacteria	Rhizobiales	Beijerinckiaceae	Methylobacterium	Methylobacterium sp002778835
MGYG000001266	3989	37	0.00927551	280793	9	8688	0.0309409	37	0	0.00927551	Bacteria	Proteobacteria	Gammaproteobacteria	Enterobacterales	Enterobacteriaceae	Atlantibacter	Atlantibacter hermannii
MGYG000001267	1106	1	0.000904159	79221	0	610	0.00769998	1	0	0.000904159	Bacteria	Actinobacteriota	Coriobacteriia	Coriobacteriales	Atopobiaceae	Lancefieldella	Lancefieldella sp902373375
MGYG000001268	1546	0	0	99179	1	437	0.00440617	0	0	0	Bacteria	Actinobacteriota	Actinomycetia	Actinomycetales	Micrococcaceae	Rothia	Rothia mucilaginosa_B
MGYG000001269	1718	0	0	125379	1	535	0.00426706	0	0	0	Bacteria	Actinobacteriota	Actinomycetia	Actinomycetales	Micrococcaceae	Rothia	Rothia mucilaginosa
MGYG000001270	2065	4	0.00193705	129730	2	430	0.00331458	4	0	0.00193705	Bacteria	Actinobacteriota	Actinomycetia	Mycobacteriales	Mycobacteriaceae	Corynebacterium	Corynebacterium sp902373425
MGYG000001271	1823	13	0.0071311	144600	6	1401	0.0096888	13	0	0.0071311	Bacteria	Firmicutes_A	Clostridia	Oscillospirales	UBA644	UBA644	UBA644 sp002299265
MGYG000001272	1261	9	0.00713719	92409	5	764	0.00826759	9	0	0.00713719	Bacteria	Firmicutes_A	Clostridia_A	Christensenellales	Borkfalkiaceae	UMGS775	-
MGYG000001273	1908	0	0	125112	0	840	0.00671398	0	0	0	Bacteria	Actinobacteriota	Actinomycetia	Actinomycetales	Actinomycetaceae	Pauljensenia	Pauljensenia sp902373435
MGYG000001274	1246	0	0	87998	0	1093	0.0124207	0	0	0	Bacteria	Firmicutes	Bacilli	Lactobacillales	Streptococcaceae	Streptococcus	Streptococcus sp902373455
MGYG000001275	2388	4	0.00167504	214464	2	2687	0.0125289	4	0	0.00167504	Bacteria	Bacteroidota	Bacteroidia	Bacteroidales	Muribaculaceae	CAG-485	CAG-485 sp900321585
MGYG000001276	3672	5	0.00136166	268379	2	1646	0.00613312	5	0	0.00136166	Bacteria	Firmicutes_A	Clostridia	Eubacteriales	Eubacteriaceae	Eubacterium	Eubacterium limosum
MGYG000001277	2891	39	0.0134901	220924	8	1260	0.00570332	36	3	0.0124524	Bacteria	Desulfobacterota	Desulfovibrionia	Desulfovibrionales	Desulfovibrionaceae	Bilophila	Bilophila sp902373525
MGYG000001278	726	2	0.00275482	42639	4	313	0.0073407	2	0	0.00275482	Bacteria	Actinobacteriota	Coriobacteriia	Coriobacteriales	Eggerthellaceae	DNF00809	DNF00809 sp001552935
MGYG000001279	4350	7	0.0016092	293544	3	846	0.00288202	7	0	0.0016092	Bacteria	Proteobacteria	Gammaproteobacteria	Pseudomonadales	Pseudomonadaceae	Pseudomonas_E	Pseudomonas_E fulva
MGYG000001280	1253	12	0.00957702	110653	14	637	0.00575674	12	0	0.00957702	Bacteria	Firmicutes_A	Clostridia	Saccharofermentanales	Fastidiosipilaceae	KA00274	KA00274 sp902373515
MGYG000001281	1317	10	0.00759301	98506	11	1018	0.0103344	10	0	0.00759301	Bacteria	Firmicutes_C	Negativicutes	Veillonellales	Megasphaeraceae	28L	28L sp000177555
MGYG000001283	1219	38	0.0311731	99940	11	1314	0.0131479	38	0	0.0311731	Bacteria	Actinobacteriota	Actinomycetia	Actinomycetales	Bifidobacteriaceae	Scardovia	Scardovia wiggsiae
MGYG000001284	1696	54	0.0318396	102682	12	749	0.00729437	49	5	0.0288915	Bacteria	Actinobacteriota	Actinomycetia	Actinomycetales	Actinomycetaceae	Pauljensenia	-
MGYG000001285	1974	10	0.00506586	135571	3	747	0.00551003	10	0	0.00506586	Bacteria	Actinobacteriota	Actinomycetia	Actinomycetales	Actinomycetaceae	Pauljensenia	Pauljensenia sp902373545
MGYG000001286	2488	30	0.0120579	175237	9	2239	0.012777	28	2	0.011254	Bacteria	Firmicutes_A	Clostridia	Oscillospirales	Oscillospiraceae	UMGS1872	UMGS1872 sp902373635
MGYG000001287	1255	11	0.00876494	107296	2	2235	0.0208302	10	1	0.00796813	Bacteria	Actinobacteriota	Actinomycetia	Actinomycetales	Bifidobacteriaceae	Bifidobacterium	Bifidobacterium vaginale_G
MGYG000001288	1712	0	0	125892	0	1787	0.0141947	0	0	0	Bacteria	Firmicutes_C	Negativicutes	Veillonellales	Veillonellaceae	Veillonella	Veillonella dispar
MGYG000001289	1865	18	0.00965147	135843	4	1895	0.0139499	16	2	0.00857909	Bacteria	Firmicutes	Bacilli	Lactobacillales	Streptococcaceae	Streptococcus	Streptococcus sp900543065
MGYG000001290	1178	12	0.0101868	89041	5	503	0.00564908	10	2	0.00848896	Bacteria	Firmicutes_A	Clostridia_A	Christensenellales	UBA3700	CABKMX01	CABKMX01 sp902373595
MGYG000001291	1842	5	0.00271444	162978	1	814	0.00499454	5	0	0.00271444	Bacteria	Firmicutes_A	Clostridia	Tissierellales	Peptoniphilaceae	Finegoldia	Finegoldia magna_H
MGYG000001292	2548	665	0.260989	175737	885	6869	0.0390868	621	44	0.243721	Bacteria	Actinobacteriota	Actinomycetia	Actinomycetales	Bifidobacteriaceae	Bifidobacterium	Bifidobacterium infantis
MGYG000001293	2817	225	0.0798722	182917	119	1828	0.0099936	214	11	0.0759673	Bacteria	Firmicutes	Bacilli	Lactobacillales	Lactobacillaceae	Lacticaseibacillus	Lacticaseibacillus rhamnosus
MGYG000001294	2382	561	0.235516	187684	318	5452	0.0290488	494	67	0.207389	Bacteria	Proteobacteria	Gammaproteobacteria	Burkholderiales	Burkholderiaceae	Parasutterella	Parasutterella excrementihominis
MGYG000001295	3095	162	0.0523425	239477	209	1390	0.00580432	142	20	0.0458805	Bacteria	Desulfobacterota	Desulfovibrionia	Desulfovibrionales	Desulfovibrionaceae	Desulfovibrio	Desulfovibrio fairfieldensis
MGYG000001296	1814	4	0.00220507	129745	5	918	0.00707542	4	0	0.00220507	Bacteria	Firmicutes	Bacilli	Lactobacillales	Lactobacillaceae	Pediococcus	Pediococcus acidilactici
MGYG000001297	1723	2	0.00116077	137773	1	428	0.00310656	2	0	0.00116077	Bacteria	Campylobacterota	Campylobacteria	Campylobacterales	Campylobacteraceae	Campylobacter_D	Campylobacter_D coli
MGYG000001298	2561	2	0.000780945	183930	9	1150	0.00625238	2	0	0.000780945	Bacteria	Firmicutes	Bacilli	Lactobacillales	Listeriaceae	Listeria	Listeria grayi
MGYG000001299	2144	130	0.0606343	153232	166	2351	0.0153427	124	6	0.0578358	Bacteria	Firmicutes	Bacilli	Erysipelotrichales	Erysipelotrichaceae	Amedibacillus	Amedibacillus dolichus
MGYG000001300	2887	850	0.294423	199715	169	11203	0.0560949	738	112	0.255629	Bacteria	Firmicutes_A	Clostridia	Oscillospirales	Ruminococcaceae	Faecalibacterium	Faecalibacterium prausnitzii
MGYG000001301	1590	5	0.00314465	137243	10	757	0.00551576	5	0	0.00314465	Bacteria	Firmicutes_A	Clostridia	Tissierellales	Peptoniphilaceae	Parvimonas	Parvimonas micra
MGYG000001302.1	2349	713	0.303533	178238	2734	7573	0.0424881	578	135	0.246062	Bacteria	Bacteroidota	Bacteroidia	Bacteroidales	Rikenellaceae	Alistipes	Alistipes putredinis
MGYG000001303	3571	315	0.0882106	258219	411	6277	0.0243088	293	22	0.0820498	Bacteria	Firmicutes_A	Clostridia	Lachnospirales	Lachnospiraceae	Clostridium_AP	Clostridium_AP scindens
MGYG000001304	2333	703	0.301329	172662	2424	7426	0.0430089	623	80	0.267038	Bacteria	Firmicutes	Bacilli	Erysipelotrichales	Erysipelatoclostridiaceae	Erysipelatoclostridium	Erysipelatoclostridium spiroforme
MGYG000001305	2234	14	0.00626679	172485	5	1241	0.00719483	13	1	0.00581916	Bacteria	Firmicutes_A	Clostridia	Eubacteriales	Anaerofustaceae	Anaerofustis	Anaerofustis stercorihominis
MGYG000001306	3777	821	0.217368	289668	1423	15976	0.0551528	702	119	0.185862	Bacteria	Bacteroidota	Bacteroidia	Bacteroidales	Bacteroidaceae	Phocaeicola	Phocaeicola coprocola
MGYG000001307	4258	166	0.0389854	272610	58	4985	0.0182862	164	2	0.0385157	Bacteria	Proteobacteria	Gammaproteobacteria	Enterobacterales	Enterobacteriaceae	Providencia	Providencia stuartii
MGYG000001308	1949	7	0.00359159	131172	2	1693	0.0129067	7	0	0.00359159	Bacteria	Firmicutes	Bacilli	Lactobacillales	Streptococcaceae	Streptococcus	Streptococcus infantarius
MGYG000001309	3701	31	0.00837611	303321	13	1589	0.00523867	29	2	0.00783572	Bacteria	Firmicutes_A	Clostridia	Clostridiales	Clostridiaceae	Clostridium_F	Clostridium_F botulinum_A
MGYG000001310	2449	331	0.135157	189928	611	7519	0.0395887	299	32	0.122091	Bacteria	Firmicutes_A	Clostridia	Lachnospirales	Lachnospiraceae	Mediterraneibacter	Mediterraneibacter lactaris
MGYG000001311	5760	35	0.00607639	439025	16	7279	0.0165799	30	5	0.00520833	Bacteria	Firmicutes_A	Clostridia	Lachnospirales	Lachnospiraceae	Enterocloster	Enterocloster sp000155435
MGYG000001312	1930	15	0.00777202	143890	12	417	0.00289805	13	2	0.00673575	Bacteria	Campylobacterota	Campylobacteria	Campylobacterales	Helicobacteraceae	Helicobacter_D	Helicobacter_D pullorum
MGYG000001313	3455	637	0.18437	307220	745	18084	0.0588634	545	92	0.157742	Bacteria	Bacteroidota	Bacteroidia	Bacteroidales	Bacteroidaceae	Bacteroides	Bacteroides eggerthii
MGYG000001314	3036	225	0.0741107	215658	273	4416	0.0204769	212	13	0.0698287	Bacteria	Firmicutes_A	Clostridia	Lachnospirales	Lachnospiraceae	Bacteroides_F	Bacteroides_F pectinophilus
MGYG000001315	3513	645	0.183604	228686	1182	7883	0.0344708	594	51	0.169086	Bacteria	Firmicutes_A	Clostridia	Lachnospirales	Lachnospiraceae	Bariatricus	Bariatricus comes
MGYG000001316	2296	94	0.0409408	179206	30	3104	0.0173208	89	5	0.0387631	Bacteria	Firmicutes_C	Negativicutes	Selenomonadales	Selenomonadaceae	Mitsuokella	Mitsuokella multacida
MGYG000001317	4705	1	0.00021254	326451	2	12671	0.0388144	1	0	0.00021254	Bacteria	Proteobacteria	Gammaproteobacteria	Enterobacterales	Enterobacteriaceae	Citrobacter	Citrobacter portucalensis_A
MGYG000001318	4264	65	0.0152439	300715	6	10486	0.0348702	64	1	0.0150094	Bacteria	Proteobacteria	Gammaproteobacteria	Enterobacterales	Enterobacteriaceae	Enterobacter	Enterobacter cancerogenus
MGYG000001319	2402	409	0.170275	190383	1251	5475	0.0287578	370	39	0.154038	Bacteria	Firmicutes_A	Clostridia	Lachnospirales	Lachnospiraceae	Butyrivibrio_A	Butyrivibrio_A crossotus
MGYG000001320	2200	10	0.00454545	181141	4	1461	0.00806554	9	1	0.00409091	Bacteria	Firmicutes_A	Clostridia	Peptostreptococcales	Peptostreptococcaceae	Peptacetobacter	Peptacetobacter hiranonis
MGYG000001321	2481	99	0.0399033	184331	32	1152	0.00624963	94	5	0.0378879	Bacteria	Desulfobacterota	Desulfovibrionia	Desulfovibrionales	Desulfovibrionaceae	Desulfovibrio	Desulfovibrio piger
MGYG000001322	2952	119	0.0403117	208739	43	4859	0.0232779	113	6	0.0382791	Bacteria	Firmicutes_A	Clostridia	Oscillospirales	Ruminococcaceae	Gemmiger	Gemmiger variabilis
MGYG000001323	4346	330	0.0759319	291869	73	6096	0.0208861	321	9	0.073861	Bacteria	Proteobacteria	Gammaproteobacteria	Enterobacterales	Enterobacteriaceae	Providencia	Providencia rettgeri_D
MGYG000001324	2339	2	0.000855066	200664	4	1577	0.00785891	2	0	0.000855066	Bacteria	Fusobacteriota	Fusobacteriia	Fusobacteriales	Fusobacteriaceae	Fusobacterium	Fusobacterium periodonticum_D
MGYG000001325	1881	15	0.00797448	152622	7	1297	0.00849812	15	0	0.00797448	Bacteria	Fusobacteriota	Fusobacteriia	Fusobacteriales	Fusobacteriaceae	Fusobacterium_C	Fusobacterium_C gonidiaformans
MGYG000001326	2428	122	0.0502471	208497	47	1833	0.00879149	109	13	0.0448929	Bacteria	Fusobacteriota	Fusobacteriia	Fusobacteriales	Fusobacteriaceae	Fusobacterium	Fusobacterium animalis
MGYG000001327	3231	284	0.0878985	270660	134	3085	0.0113981	254	30	0.0786134	Bacteria	Fusobacteriota	Fusobacteriia	Fusobacteriales	Fusobacteriaceae	Fusobacterium_A	Fusobacterium_A ulcerans
MGYG000001328	3500	14	0.004	279155	20	1933	0.00692447	14	0	0.004	Bacteria	Firmicutes_A	Clostridia	Clostridiales	Clostridiaceae	Clostridium	Clostridium tertium
MGYG000001329	2350	4	0.00170213	177089	9	357	0.00201594	4	0	0.00170213	Bacteria	Campylobacterota	Campylobacteria	Campylobacterales	Helicobacteraceae	Helicobacter_A	Helicobacter_A rappini
MGYG000001330	1664	4	0.00240385	130389	5	382	0.00292969	4	0	0.00240385	Bacteria	Campylobacterota	Campylobacteria	Campylobacterales	Helicobacteraceae	Helicobacter_D	Helicobacter_D winghamensis
MGYG000001331	2190	4	0.00182648	169223	0	687	0.00405973	4	0	0.00182648	Bacteria	Proteobacteria	Gammaproteobacteria	Burkholderiales	Burkholderiaceae	Oxalobacter	Oxalobacter formigenes
MGYG000001332	2823	19	0.00673043	201993	22	1800	0.0089112	19	0	0.00673043	Bacteria	Firmicutes_A	Clostridia	Oscillospirales	Ruminococcaceae	Massilioclostridium	Massilioclostridium methylpentosum
MGYG000001333.1	2837	18	0.00634473	199680	8	909	0.00455228	18	0	0.00634473	Bacteria	Firmicutes	Bacilli	Lactobacillales	Lactobacillaceae	Lentilactobacillus	Lentilactobacillus hilgardii
MGYG000001334	1980	243	0.122727	148756	423	1859	0.012497	234	9	0.118182	Bacteria	Firmicutes	Bacilli	Lactobacillales	Lactobacillaceae	Ligilactobacillus	Ligilactobacillus ruminis
MGYG000001335	2117	0	0	158397	3	2044	0.0129043	0	0	0	Bacteria	Firmicutes	Bacilli	Lactobacillales	Lactobacillaceae	Lactobacillus	Lactobacillus ultunensis
MGYG000001336	2281	50	0.0219202	142160	20	939	0.00660523	49	1	0.0214818	Bacteria	Firmicutes	Bacilli	Lactobacillales	Lactobacillaceae	Limosilactobacillus	Limosilactobacillus reuteri_E
MGYG000001337	4216	1421	0.337049	374014	3018	25022	0.0669012	1136	285	0.26945	Bacteria	Bacteroidota	Bacteroidia	Bacteroidales	Bacteroidaceae	Bacteroides	Bacteroides fragilis
MGYG000001338	3516	1106	0.314562	266353	1086	16158	0.0606639	981	125	0.27901	Bacteria	Firmicutes_A	Clostridia	Lachnospirales	Lachnospiraceae	Blautia_A	Blautia_A wexlerae_A
MGYG000001339	2064	10	0.00484496	160308	6	485	0.00302543	10	0	0.00484496	Bacteria	Synergistota	Synergistia	Synergistales	Acetomicrobiaceae	Acetomicrobium	Acetomicrobium hydrogeniformans
MGYG000001340	1922	14	0.00728408	124216	6	670	0.00539383	14	0	0.00728408	Bacteria	Firmicutes	Bacilli	Lactobacillales	Lactobacillaceae	Weissella	Weissella paramesenteroides
MGYG000001341	1739	10	0.00575043	107882	5	673	0.0062383	10	0	0.00575043	Bacteria	Firmicutes	Bacilli	Lactobacillales	Lactobacillaceae	Leuconostoc	Leuconostoc mesenteroides
MGYG000001342	2150	8	0.00372093	155298	6	1883	0.0121251	8	0	0.00372093	Bacteria	Firmicutes	Bacilli	Lactobacillales	Streptococcaceae	Streptococcus	Streptococcus gordonii
MGYG000001343	3196	2	0.000625782	216296	4	745	0.00344435	2	0	0.000625782	Bacteria	Proteobacteria	Gammaproteobacteria	Pseudomonadales	Moraxellaceae	Acinetobacter	Acinetobacter junii
MGYG000001344	2928	5	0.00170765	198497	5	738	0.00371794	5	0	0.00170765	Bacteria	Proteobacteria	Gammaproteobacteria	Pseudomonadales	Moraxellaceae	Acinetobacter	Acinetobacter radioresistens
MGYG000001345	4695	1499	0.319276	432229	1262	27007	0.0624831	1236	263	0.263259	Bacteria	Bacteroidota	Bacteroidia	Bacteroidales	Bacteroidaceae	Bacteroides	Bacteroides xylanisolvens
MGYG000001346	3647	1568	0.429942	328327	3072	24966	0.07604	1321	247	0.362216	Bacteria	Bacteroidota	Bacteroidia	Bacteroidales	Bacteroidaceae	Bacteroides	Bacteroides uniformis
MGYG000001347	2156	15	0.00695733	189116	6	1748	0.009243	13	2	0.00602968	Bacteria	Fusobacteriota	Fusobacteriia	Fusobacteriales	Fusobacteriaceae	Fusobacterium	Fusobacterium vincentii
MGYG000001348	1577	2	0.00126823	128198	9	411	0.00320598	2	0	0.00126823	Bacteria	Campylobacterota	Campylobacteria	Campylobacterales	Helicobacteraceae	Helicobacter_D	Helicobacter_D canadensis
MGYG000001349	1923	129	0.0670827	145577	27	1991	0.0136766	120	9	0.0624025	Bacteria	Firmicutes_C	Negativicutes	Veillonellales	Veillonellaceae	Veillonella	Veillonella parvula_A
MGYG000001350	2383	4	0.00167856	201821	5	1572	0.00778908	2	2	0.000839278	Bacteria	Fusobacteriota	Fusobacteriia	Fusobacteriales	Fusobacteriaceae	Fusobacterium	Fusobacterium periodonticum_B
MGYG000001351	3331	26	0.00780546	211714	17	4815	0.0227429	26	0	0.00780546	Bacteria	Proteobacteria	Gammaproteobacteria	Enterobacterales	Enterobacteriaceae	Edwardsiella	Edwardsiella tarda
MGYG000001352	4558	245	0.0537516	291759	318	5051	0.0173122	219	26	0.0480474	Bacteria	Firmicutes	Bacilli	Erysipelotrichales	Erysipelotrichaceae	Clostridium_AQ	Clostridium_AQ sp000165065
MGYG000001353	2147	0	0	148310	0	6234	0.0420336	0	0	0	Bacteria	Actinobacteriota	Coriobacteriia	Coriobacteriales	Coriobacteriaceae	Collinsella	Collinsella aerofaciens
MGYG000001354	2141	105	0.0490425	166039	49	5674	0.0341727	100	5	0.0467071	Bacteria	Actinobacteriota	Actinomycetia	Actinomycetales	Bifidobacteriaceae	Bifidobacterium	Bifidobacterium dentium
MGYG000001355	1963	13	0.00662252	150965	6	844	0.0055907	12	1	0.00611309	Bacteria	Firmicutes_A	Clostridia	Tissierellales	Peptoniphilaceae	Anaerococcus	Anaerococcus hydrogenalis
MGYG000001356	3057	287	0.0938829	206792	148	3784	0.0182986	272	15	0.0889761	Bacteria	Firmicutes_A	Clostridia	Oscillospirales	Oscillospiraceae	Lawsonibacter	Lawsonibacter sp000177015
MGYG000001357	1497	0	0	123477	4	346	0.00280214	0	0	0	Bacteria	Campylobacterota	Campylobacteria	Campylobacterales	Helicobacteraceae	Helicobacter	Helicobacter pylori_C
MGYG000001358	1666	1	0.00060024	137893	5	416	0.00301683	1	0	0.00060024	Bacteria	Campylobacterota	Campylobacteria	Campylobacterales	Campylobacteraceae	Campylobacter_D	Campylobacter_D upsaliensis
MGYG000001359	3778	294	0.077819	279360	151	1939	0.00694086	255	39	0.067496	Bacteria	Desulfobacterota	Desulfovibrionia	Desulfovibrionales	Desulfovibrionaceae	Bilophila	Bilophila wadsworthia
MGYG000001360	2663	77	0.0289148	218312	33	5040	0.0230862	72	5	0.0270372	Bacteria	Bacteroidota	Bacteroidia	Bacteroidales	Bacteroidaceae	Prevotella	Prevotella salivae
MGYG000001361	2470	459	0.18583	196962	1418	3507	0.0178055	423	36	0.171255	Bacteria	Proteobacteria	Gammaproteobacteria	Burkholderiales	Burkholderiaceae	Sutterella	Sutterella wadsworthensis
MGYG000001362	1774	0	0	126622	0	1658	0.0130941	0	0	0	Bacteria	Firmicutes	Bacilli	Lactobacillales	Streptococcaceae	Streptococcus	Streptococcus anginosus
MGYG000001363	1702	0	0	117275	4	1636	0.0139501	0	0	0	Bacteria	Firmicutes	Bacilli	Lactobacillales	Streptococcaceae	Streptococcus	Streptococcus equinus
MGYG000001364	3645	856	0.234842	322943	435	17698	0.0548022	723	133	0.198354	Bacteria	Bacteroidota	Bacteroidia	Bacteroidales	Bacteroidaceae	Phocaeicola	Phocaeicola plebeius
MGYG000001365	1985	309	0.155668	147498	76	3190	0.0216274	276	33	0.139043	Bacteria	Firmicutes_C	Negativicutes	Acidaminococcales	Acidaminococcaceae	Phascolarctobacterium_A	Phascolarctobacterium_A succinatutens
MGYG000001366	1996	7	0.00350701	162358	2	1105	0.00680595	7	0	0.00350701	Bacteria	Proteobacteria	Gammaproteobacteria	Enterobacterales	Succinivibrionaceae	Succinatimonas	Succinatimonas hippei
MGYG000001367	4228	535	0.126537	322297	792	6476	0.0200933	477	58	0.112819	Bacteria	Firmicutes_A	Clostridia	Lachnospirales	Lachnospiraceae	Clostridium_Q	Clostridium_Q symbiosum
MGYG000001368	4561	215	0.0471388	364435	62	6560	0.0180005	201	14	0.0440693	Bacteria	Firmicutes_A	Clostridia	Lachnospirales	Lachnospiraceae	Muricomes	Muricomes fissicatena_A
MGYG000001369	1864	100	0.0536481	130489	172	1288	0.00987056	100	0	0.0536481	Bacteria	Firmicutes	Bacilli	Lactobacillales	Lactobacillaceae	Lactobacillus	Lactobacillus delbrueckii
MGYG000001370	3578	165	0.0461151	320147	57	15847	0.0494991	155	10	0.0433203	Bacteria	Bacteroidota	Bacteroidia	Bacteroidales	Bacteroidaceae	Bacteroides	Bacteroides fluxus
MGYG000001371	6311	11	0.00174299	445969	11	1137	0.0025495	11	0	0.00174299	Bacteria	Firmicutes	Bacilli	Paenibacillales	Paenibacillaceae	Paenibacillus	Paenibacillus lautus_A
MGYG000001372	3029	514	0.169693	278405	299	8168	0.0293386	435	79	0.143612	Bacteria	Bacteroidota	Bacteroidia	Bacteroidales	Bacteroidaceae	Paraprevotella	Paraprevotella xylaniphila
MGYG000001373	2077	162	0.0779971	171370	117	5090	0.0297018	151	11	0.072701	Bacteria	Firmicutes_A	Clostridia	Lachnospirales	Lachnospiraceae	Faecalimonas	Faecalimonas sp000209385
MGYG000001374	2879	645	0.224036	227195	1467	9231	0.0406303	566	79	0.196596	Bacteria	Firmicutes_A	Clostridia	Lachnospirales	Lachnospiraceae	Mediterraneibacter	Mediterraneibacter torques
MGYG000001375	2315	76	0.0328294	166369	106	2005	0.0120515	69	7	0.0298056	Bacteria	Firmicutes_A	Clostridia	Oscillospirales	Ruminococcaceae	Ruminococcus_F	Ruminococcus_F champanellensis
MGYG000001376	4123	128	0.0310454	369987	63	3883	0.010495	122	6	0.0295901	Bacteria	Bacteroidota	Bacteroidia	Bacteroidales	Dysgonomonadaceae	Dysgonomonas	Dysgonomonas gadei
MGYG000001377	3402	3	0.000881834	293950	4	3769	0.0128219	3	0	0.000881834	Bacteria	Bacteroidota	Bacteroidia	Bacteroidales	Dysgonomonadaceae	Dysgonomonas	Dysgonomonas mossii
MGYG000001378	5072	996	0.196372	484427	1261	27754	0.0572924	835	161	0.164629	Bacteria	Bacteroidota	Bacteroidia	Bacteroidales	Bacteroidaceae	Bacteroides	Bacteroides ovatus
MGYG000001379	3169	209	0.0659514	232724	193	6493	0.0279	195	14	0.0615336	Bacteria	Firmicutes_A	Clostridia	Lachnospirales	Lachnospiraceae	Schaedlerella	Schaedlerella glycyrrhizinilytica
MGYG000001380	3468	973	0.280565	249335	2105	11658	0.0467564	849	124	0.24481	Bacteria	Firmicutes_A	Clostridia	Lachnospirales	Lachnospiraceae	Ruminococcus_B	Ruminococcus_B gnavus
MGYG000001381	2453	1	0.000407664	167905	0	734	0.00437152	1	0	0.000407664	Bacteria	Proteobacteria	Gammaproteobacteria	Burkholderiales	Neisseriaceae	Neisseria	Neisseria macacae
MGYG000001382	2177	33	0.0151585	151319	16	2252	0.0148825	31	2	0.0142398	Bacteria	Actinobacteriota	Coriobacteriia	Coriobacteriales	Coriobacteriaceae	Collinsella	Collinsella tanakaei
MGYG000001383	1173	3	0.00255754	92132	2	834	0.00905223	3	0	0.00255754	Bacteria	Firmicutes	Bacilli	Lactobacillales	Lactobacillaceae	Lactobacillus	Lactobacillus iners
MGYG000001384	4857	16	0.00329421	342174	12	971	0.00283774	15	1	0.00308833	Bacteria	Proteobacteria	Gammaproteobacteria	Burkholderiales	Burkholderiaceae	Ralstonia	Ralstonia pickettii
MGYG000001385	2341	284	0.121316	198029	573	3364	0.0169874	248	36	0.105938	Bacteria	Bacteroidota	Bacteroidia	Bacteroidales	Rikenellaceae	Alistipes_A	Alistipes_A indistinctus
MGYG000001386	5175	596	0.115169	368867	515	10197	0.0276441	546	50	0.105507	Bacteria	Firmicutes_A	Clostridia	Lachnospirales	Lachnospiraceae	Enterocloster	Enterocloster clostridioformis
MGYG000001387	1931	120	0.062144	141544	4	2041	0.0144195	111	9	0.0574832	Bacteria	Actinobacteriota	Coriobacteriia	Coriobacteriales	Eggerthellaceae	Senegalimassilia	Senegalimassilia anaerobia
MGYG000001388	4876	20	0.00410172	346359	25	1315	0.00379664	20	0	0.00410172	Bacteria	Firmicutes_B	Desulfitobacteriia	Desulfitobacteriales	Desulfitobacteriaceae	Desulfitobacterium	Desulfitobacterium hafniense
MGYG000001389	2924	98	0.0335157	231853	36	888	0.00383001	93	5	0.0318057	Bacteria	Synergistota	Synergistia	Synergistales	Synergistaceae	Cloacibacillus	Cloacibacillus evryensis
MGYG000001390	3119	6	0.00192369	203727	8	1189	0.00583624	6	0	0.00192369	Bacteria	Firmicutes	Bacilli	Bacillales_B	Domibacillaceae	Bacillus_O	Bacillus_O smithii
MGYG000001391	3155	715	0.226624	280500	1048	9708	0.0346096	605	110	0.191759	Bacteria	Bacteroidota	Bacteroidia	Bacteroidales	Coprobacteraceae	Coprobacter	Coprobacter fastidiosus
MGYG000001392	1910	1	0.00052356	150987	3	444	0.00294065	1	0	0.00052356	Bacteria	Campylobacterota	Campylobacteria	Campylobacterales	Campylobacteraceae	Campylobacter_A	Campylobacter_A concisus_R
MGYG000001393	4470	599	0.134004	302224	681	8529	0.0282208	572	27	0.127964	Bacteria	Proteobacteria	Gammaproteobacteria	Enterobacterales	Enterobacteriaceae	Hafnia	Hafnia paralvei
MGYG000001394	4405	9	0.00204313	304629	4	9978	0.0327546	9	0	0.00204313	Bacteria	Proteobacteria	Gammaproteobacteria	Enterobacterales	Enterobacteriaceae	Yokenella	Yokenella regensburgei
MGYG000001395	2880	12	0.00416667	205635	3	1273	0.00619058	11	1	0.00381944	Bacteria	Firmicutes	Bacilli	Lactobacillales	Listeriaceae	Listeria	Listeria innocua
MGYG000001396	4790	655	0.136743	327095	667	6310	0.019291	567	88	0.118372	Bacteria	Firmicutes	Bacilli	Erysipelotrichales	Erysipelotrichaceae	Clostridium_AQ	Clostridium_AQ innocuum
MGYG000001397	2140	227	0.106075	160605	105	2049	0.012758	214	13	0.1	Bacteria	Firmicutes_C	Negativicutes	Veillonellales	Dialisteraceae	Dialister	Dialister succinatiphilus
MGYG000001398	2858	202	0.0706788	212318	465	3343	0.0157453	190	12	0.0664801	Bacteria	Firmicutes	Bacilli	Erysipelotrichales	Erysipelotrichaceae	Longicatena	Longicatena caecimuris
MGYG000001399	3085	85	0.0275527	271754	102	3119	0.0114773	77	8	0.0249595	Bacteria	Bacteroidota	Bacteroidia	Bacteroidales	Marinifilaceae	Odoribacter	Odoribacter laneus
MGYG000001400	3634	732	0.201431	265928	2028	7164	0.0269396	648	84	0.178316	Bacteria	Firmicutes	Bacilli	Erysipelotrichales	Erysipelatoclostridiaceae	Erysipelatoclostridium	Erysipelatoclostridium ramosum
MGYG000001401	1983	13	0.00655572	154620	11	1485	0.00960419	13	0	0.00655572	Bacteria	Proteobacteria	Gammaproteobacteria	Burkholderiales	Burkholderiaceae	Sutterella	Sutterella parvirubra
MGYG000001402	3835	121	0.0315515	263820	161	2847	0.0107914	107	14	0.0279009	Bacteria	Firmicutes	Bacilli	Erysipelotrichales	Erysipelatoclostridiaceae	Coprobacillus	Coprobacillus cateniformis
MGYG000001403	3502	4	0.0011422	224752	6	992	0.00441375	3	1	0.000856653	Bacteria	Firmicutes	Bacilli	Bacillales_D	Amphibacillaceae	Oceanobacillus	Oceanobacillus massiliensis
MGYG000001404	4984	45	0.00902889	340894	11	1005	0.00294813	42	3	0.00842697	Bacteria	Firmicutes	Bacilli	Paenibacillales	Paenibacillaceae	Paenibacillus_L	Paenibacillus_L senegalensis
MGYG000001405	4585	145	0.0316249	304634	72	1366	0.00448407	139	6	0.0303162	Bacteria	Firmicutes	Bacilli	Bacillales	Bacillaceae_L	Ferdinandcohnia	Ferdinandcohnia timonensis
MGYG000001406.1	3188	10	0.00313676	210133	2	1026	0.00488262	9	1	0.00282309	Bacteria	Firmicutes	Bacilli	Bacillales_A	Planococcaceae	Kurthia	Kurthia massiliensis
MGYG000001407	3663	41	0.011193	271043	21	1451	0.00535339	39	2	0.010647	Bacteria	Firmicutes_A	Clostridia	Clostridiales	Clostridiaceae	Clostridium_J	Clostridium_J senegalense
MGYG000001408	3042	18	0.00591716	205796	15	519	0.00252191	17	1	0.00558843	Bacteria	Actinobacteriota	Actinomycetia	Actinomycetales	Brevibacteriaceae	Brevibacterium	Brevibacterium senegalense
MGYG000001409	1797	80	0.0445186	130452	9	1633	0.012518	79	1	0.0439622	Bacteria	Actinobacteriota	Coriobacteriia	Coriobacteriales	Eggerthellaceae	Slackia_A	Slackia_A piriformis
MGYG000001410	2357	483	0.204922	173880	725	3488	0.0200598	436	47	0.184981	Bacteria	Proteobacteria	Gammaproteobacteria	Burkholderiales	Burkholderiaceae	Sutterella	Sutterella wadsworthensis_A
MGYG000001411	1608	9	0.00559701	118393	2	725	0.00612367	9	0	0.00559701	Bacteria	Actinobacteriota	Actinomycetia	Actinomycetales	Actinomycetaceae	Pauljensenia	Pauljensenia sp000308055
MGYG000001412	4885	29	0.00593654	327500	18	1303	0.00397863	24	5	0.004913	Bacteria	Firmicutes	Bacilli	Bacillales_B	DSM-18226	Robertmurraya	Robertmurraya massiliosenegalensis
MGYG000001413	1906	14	0.00734523	135362	8	1886	0.013933	14	0	0.00734523	Bacteria	Actinobacteriota	Coriobacteriia	Coriobacteriales	Coriobacteriaceae	Enorma	Enorma massiliensis
MGYG000001414	1668	13	0.00779376	142879	13	814	0.00569713	13	0	0.00779376	Bacteria	Firmicutes_A	Clostridia	Tissierellales	Peptoniphilaceae	Peptoniphilus_E	Peptoniphilus_E obesi
MGYG000001415	2602	164	0.0630284	223227	44	3613	0.0161853	150	14	0.057648	Bacteria	Bacteroidota	Bacteroidia	Bacteroidales	Rikenellaceae	Alistipes	Alistipes communis
MGYG000001416	3098	8	0.00258231	202637	8	711	0.00350874	8	0	0.00258231	Bacteria	Actinobacteriota	Actinomycetia	Actinomycetales	Cellulomonadaceae	Cellulomonas	Cellulomonas massiliensis
MGYG000001417	3851	38	0.00986757	281348	28	906	0.00322021	36	2	0.00934822	Bacteria	Proteobacteria	Gammaproteobacteria	Burkholderiales	Burkholderiaceae	Noviherbaspirillum	Noviherbaspirillum massiliense
MGYG000001418	3291	38	0.0115466	217679	33	617	0.00283445	37	1	0.0112428	Bacteria	Actinobacteriota	Actinomycetia	Propionibacteriales	Nocardioidaceae	Aeromicrobium	Aeromicrobium massiliense
MGYG000001419	2720	3	0.00110294	178929	2	662	0.00369979	3	0	0.00110294	Bacteria	Actinobacteriota	Actinomycetia	Actinomycetales	Cellulomonadaceae	Timonella	Timonella senegalensis
MGYG000001420	3143	146	0.0464524	294688	17	5265	0.0178664	132	14	0.0419981	Bacteria	Bacteroidota	Bacteroidia	Bacteroidales	Rikenellaceae	Alistipes	Alistipes senegalensis
MGYG000001421	3450	89	0.0257971	240138	39	1745	0.00726666	85	4	0.0246377	Bacteria	Firmicutes	Bacilli	Erysipelotrichales	Erysipelotrichaceae	Dielma	Dielma fastidiosa
MGYG000001422	5525	367	0.0664253	511988	55	16535	0.0322957	328	39	0.0593665	Bacteria	Bacteroidota	Bacteroidia	Bacteroidales	Bacteroidaceae	Bacteroides	Bacteroides oleiciplenus
MGYG000001423	3390	469	0.138348	258314	200	2505	0.0096975	424	45	0.125074	Bacteria	Firmicutes_A	Clostridia	Clostridiales	Clostridiaceae	Clostridium	Clostridium celatum
MGYG000001424	1719	172	0.100058	147053	31	917	0.00623585	162	10	0.0942408	Bacteria	Firmicutes_A	Clostridia	Tissierellales	Peptoniphilaceae	Anaerococcus	Anaerococcus senegalensis
MGYG000001425	1722	8	0.00464576	149870	6	891	0.00594515	8	0	0.00464576	Bacteria	Firmicutes_A	Clostridia	Tissierellales	Peptoniphilaceae	Peptoniphilus_A	Peptoniphilus_A senegalensis
MGYG000001426	4663	73	0.0156552	313799	11	9547	0.0304239	71	2	0.0152262	Bacteria	Proteobacteria	Gammaproteobacteria	Enterobacterales	Enterobacteriaceae	Phytobacter	Phytobacter massiliensis
MGYG000001427	1981	129	0.0651186	141432	37	1793	0.0126775	124	5	0.0625946	Bacteria	Actinobacteriota	Coriobacteriia	Coriobacteriales	Coriobacteriaceae	Enorma	Enorma timonensis
MGYG000001428	4391	38	0.00865407	293400	9	1281	0.00436605	35	3	0.00797085	Bacteria	Firmicutes	Bacilli	Bacillales_B	DSM-1321	Bacillus_BN	Bacillus_BN massilioanorexius
MGYG000001429	2260	141	0.0623894	193376	53	2557	0.0132229	128	13	0.0566372	Bacteria	Bacteroidota	Bacteroidia	Bacteroidales	Rikenellaceae	Alistipes_A	Alistipes_A ihumii
MGYG000001430	3446	149	0.0432385	244294	118	1827	0.00747869	140	9	0.0406268	Bacteria	Firmicutes	Bacilli	Erysipelotrichales	Erysipelotrichaceae	Holdemania	Holdemania massiliensis
MGYG000001431	1499	41	0.0273516	125136	9	360	0.00287687	38	3	0.0253502	Bacteria	Campylobacterota	Campylobacteria	Campylobacterales	Helicobacteraceae	Helicobacter	Helicobacter pylori_BU
MGYG000001432	2325	18	0.00774194	165608	15	383	0.00231269	17	1	0.00731183	Bacteria	Campylobacterota	Campylobacteria	Campylobacterales	Helicobacteraceae	Helicobacter_C	Helicobacter_C cinaedi
MGYG000001433	4144	695	0.167712	381021	1630	17419	0.0457166	578	117	0.139479	Bacteria	Bacteroidota	Bacteroidia	Bacteroidales	Bacteroidaceae	Bacteroides	Bacteroides salyersiae
MGYG000001434	3109	69	0.0221936	210478	64	2328	0.0110605	66	3	0.0212287	Bacteria	Firmicutes_A	Clostridia	Oscillospirales	Butyricicoccaceae	Butyricicoccus	Butyricicoccus pullicaecorum
MGYG000001435	2121	14	0.00660066	152959	3	546	0.00356958	14	0	0.00660066	Bacteria	Actinobacteriota	Actinomycetia	Mycobacteriales	Mycobacteriaceae	Corynebacterium	Corynebacterium amycolatum_A
MGYG000001436	5685	22	0.00386983	419139	18	1087	0.00259341	20	2	0.00351803	Bacteria	Firmicutes	Bacilli	Paenibacillales	Paenibacillaceae	Paenibacillus_F	Paenibacillus_F sp000411255
MGYG000001437	2269	8	0.00352578	155536	5	877	0.00563857	8	0	0.00352578	Bacteria	Firmicutes	Bacilli	Staphylococcales	Staphylococcaceae	Staphylococcus	Staphylococcus schleiferi
MGYG000001438	3452	8	0.0023175	224528	6	969	0.00431572	8	0	0.0023175	Bacteria	Firmicutes	Bacilli	Bacillales_A	Planococcaceae	Paenisporosarcina	Paenisporosarcina sp000411295
MGYG000001439	2867	400	0.139519	216714	428	6649	0.030681	361	39	0.125916	Bacteria	Firmicutes_A	Clostridia	Lachnospirales	Lachnospiraceae	Faecalimonas	Faecalimonas umbilicata
MGYG000001440	2072	363	0.175193	154964	256	2824	0.0182236	342	21	0.165058	Bacteria	Firmicutes_C	Negativicutes	Acidaminococcales	Acidaminococcaceae	Acidaminococcus	Acidaminococcus intestini
MGYG000001441	1993	86	0.043151	142108	8	952	0.00669913	84	2	0.0421475	Bacteria	Actinobacteriota	Actinomycetia	Actinomycetales	Actinomycetaceae	Pauljensenia	Pauljensenia sp000411415
MGYG000001442	1654	14	0.00846433	121790	2	1911	0.0156909	13	1	0.00785973	Bacteria	Firmicutes	Bacilli	Lactobacillales	Streptococcaceae	Streptococcus	Streptococcus sp000411475
MGYG000001443	6617	101	0.0152637	506318	85	878	0.00173409	94	7	0.0142058	Bacteria	Actinobacteriota	Actinomycetia	Streptomycetales	Streptomycetaceae	Streptomyces	Streptomyces albus
MGYG000001444	1856	75	0.0404095	135736	35	1683	0.0123991	70	5	0.0377155	Bacteria	Firmicutes_C	Negativicutes	Veillonellales	Veillonellaceae	Veillonella	Veillonella atypica
MGYG000001445	4432	41	0.0092509	317061	17	8288	0.0261401	41	0	0.0092509	Bacteria	Proteobacteria	Gammaproteobacteria	Enterobacterales	Enterobacteriaceae	Cedecea	Cedecea davisae
MGYG000001446	2505	14	0.00558882	171852	8	618	0.00359612	14	0	0.00558882	Bacteria	Actinobacteriota	Actinomycetia	Propionibacteriales	Propionibacteriaceae	Cutibacterium	Cutibacterium avidum
MGYG000001447	2348	125	0.0532368	208035	47	5213	0.0250583	117	8	0.0498296	Bacteria	Bacteroidota	Bacteroidia	Bacteroidales	Bacteroidaceae	Prevotella	Prevotella oralis
MGYG000001448	2133	8	0.00375059	155351	5	584	0.00375923	8	0	0.00375059	Bacteria	Actinobacteriota	Actinomycetia	Actinomycetales	Dermabacteraceae	Dermabacter	Dermabacter hominis
MGYG000001449	1561	16	0.0102498	104978	7	636	0.00605841	15	1	0.00960922	Bacteria	Firmicutes	Bacilli	Staphylococcales	Salinicoccaceae	Nosocomiicoccus	Nosocomiicoccus massiliensis
MGYG000001450	2499	14	0.00560224	159146	15	519	0.00326116	14	0	0.00560224	Bacteria	Actinobacteriota	Actinomycetia	Actinomycetales	Micrococcaceae	Nesterenkonia	Nesterenkonia massiliensis
MGYG000001451	5074	49	0.00965708	360127	13	1284	0.00356541	47	2	0.00926291	Bacteria	Firmicutes	Bacilli	Paenibacillales	Paenibacillaceae	Paenibacillus_A	Paenibacillus_A antibioticophila
MGYG000001452	3440	6	0.00174419	233904	6	2591	0.0110772	6	0	0.00174419	Bacteria	Firmicutes	Bacilli	Erysipelotrichales	Erysipelatoclostridiaceae	Stoquefichus	Stoquefichus massiliensis
MGYG000001453	5270	33	0.00626186	351355	19	1150	0.00327304	29	4	0.00550285	Bacteria	Firmicutes	Bacilli	Aneurinibacillales	Aneurinibacillaceae	Aneurinibacillus	Aneurinibacillus aneurinilyticus
MGYG000001454	2866	29	0.0101186	196894	18	1662	0.00844109	28	1	0.00976971	Bacteria	Firmicutes_A	Clostridia	Oscillospirales	Ruminococcaceae	Bittarella	Bittarella massiliensis
MGYG000001455.1	1902	155	0.0814932	136524	253	2204	0.0161437	146	9	0.0767613	Bacteria	Firmicutes	Bacilli	Erysipelotrichales	Erysipelotrichaceae	Faecalitalea	Faecalitalea cylindroides
MGYG000001456.1	3073	303	0.0986007	231317	350	6088	0.0263189	278	25	0.0904653	Bacteria	Firmicutes_A	Clostridia	Lachnospirales	Lachnospiraceae	Eubacterium_I	Eubacterium_I ramulus
MGYG000001457	5336	65	0.0121814	369238	31	1207	0.00326889	61	4	0.0114318	Bacteria	Proteobacteria	Gammaproteobacteria	Pseudomonadales	Pseudomonadaceae	Pseudomonas_B	Pseudomonas_B luteola
MGYG000001458	2831	73	0.0257859	241971	32	1456	0.00601725	71	2	0.0250795	Bacteria	Fusobacteriota	Fusobacteriia	Fusobacteriales	Fusobacteriaceae	Cetobacterium_A	Cetobacterium_A somerae
MGYG000001459	2088	33	0.0158046	184298	8	1659	0.00900173	29	4	0.0138889	Bacteria	Fusobacteriota	Fusobacteriia	Fusobacteriales	Fusobacteriaceae	Fusobacterium	Fusobacterium nucleatum
MGYG000001460	3737	75	0.0200696	270828	37	1710	0.00631397	66	9	0.0176612	Bacteria	Firmicutes_A	Clostridia	Peptostreptococcales	Peptostreptococcaceae	Romboutsia	Romboutsia dakarensis
MGYG000001461	4371	337	0.0770991	362965	222	11283	0.0310856	298	39	0.0681766	Bacteria	Bacteroidota	Bacteroidia	Bacteroidales	Bacteroidaceae	Bacteroides	Bacteroides neonati
MGYG000001462	1943	18	0.00926402	170893	13	415	0.00242842	16	2	0.00823469	Bacteria	Campylobacterota	Campylobacteria	Campylobacterales	Helicobacteraceae	Helicobacter_B	Helicobacter_B macacae
MGYG000001463	1794	9	0.00501672	142442	2	346	0.00242906	9	0	0.00501672	Bacteria	Campylobacterota	Campylobacteria	Campylobacterales	Helicobacteraceae	Helicobacter_B	Helicobacter_B canis
MGYG000001464	2432	380	0.15625	211091	106	2007	0.00950775	328	52	0.134868	Bacteria	Fusobacteriota	Fusobacteriia	Fusobacteriales	Fusobacteriaceae	Fusobacterium	Fusobacterium polymorphum
MGYG000001465	3794	34	0.00896152	261267	5	4976	0.0190457	33	1	0.00869794	Bacteria	Proteobacteria	Gammaproteobacteria	Enterobacterales	Enterobacteriaceae	Providencia	Providencia alcalifaciens_A
MGYG000001466	3679	30	0.00815439	256287	5	4952	0.0193221	30	0	0.00815439	Bacteria	Proteobacteria	Gammaproteobacteria	Enterobacterales	Enterobacteriaceae	Providencia	Providencia alcalifaciens
MGYG000001467	3415	29	0.00849195	229565	8	2043	0.00889944	28	1	0.00819912	Bacteria	Firmicutes_A	Clostridia	Oscillospirales	Acutalibacteraceae	Clostridium_E	Clostridium_E jeddahense
MGYG000001468	3739	7	0.00187216	241048	13	577	0.00239371	7	0	0.00187216	Bacteria	Actinobacteriota	Actinomycetia	Mycobacteriales	Geodermatophilaceae	Blastococcus	Blastococcus massiliensis
MGYG000001469	4585	18	0.00392585	318764	16	1320	0.00414099	16	2	0.00348964	Bacteria	Firmicutes	Bacilli	Bacillales_B	DSM-18226	Neobacillus	Neobacillus jeddahensis
MGYG000001470	4395	128	0.029124	278482	77	1130	0.00405771	118	10	0.0268487	Bacteria	Firmicutes	Bacilli	Bacillales_D	Amphibacillaceae	Virgibacillus	Virgibacillus kapii
MGYG000001471	1541	22	0.0142764	115497	14	2502	0.0216629	21	1	0.0136275	Bacteria	Actinobacteriota	Actinomycetia	Actinomycetales	Bifidobacteriaceae	Bifidobacterium	Bifidobacterium gallicum
MGYG000001472	5110	2	0.000391389	320003	8	1085	0.00339059	2	0	0.000391389	Bacteria	Firmicutes	Bacilli	Bacillales_D	Amphibacillaceae	Oceanobacillus	Oceanobacillus jeddahense
MGYG000001473	3237	32	0.0098857	243926	31	1291	0.00529259	30	2	0.00926784	Bacteria	Firmicutes_A	Clostridia	Tissierellales	Sporanaerobacteraceae	Anaerosalibacter	Anaerosalibacter massiliensis
MGYG000001474	4122	46	0.0111596	305889	27	1853	0.00605775	45	1	0.010917	Bacteria	Firmicutes_A	Clostridia	Clostridiales	Clostridiaceae	Clostridium_J	Clostridium_J sp000821305
MGYG000001475	3999	44	0.0110028	287241	24	1371	0.004773	41	3	0.0102526	Bacteria	Firmicutes	Bacilli	Bacillales_B	DSM-18226	Neobacillus	Neobacillus rubiinfantis
MGYG000001476	3519	40	0.0113669	256316	19	2314	0.00902792	37	3	0.0105144	Bacteria	Firmicutes_A	Clostridia	Oscillospirales	Acutalibacteraceae	Caproiciproducens	Caproiciproducens sp000752215
MGYG000001477	3410	68	0.0199413	272604	35	1543	0.00566023	64	4	0.0187683	Bacteria	Firmicutes_A	Clostridia	Clostridiales	Clostridiaceae	Clostridium_L	Clostridium_L amazonitimonense
MGYG000001478	1959	0	0	137025	0	6234	0.0454953	0	0	0	Bacteria	Actinobacteriota	Coriobacteriia	Coriobacteriales	Coriobacteriaceae	Collinsella	Collinsella sp000763055
MGYG000001479	3454	24	0.00694847	261399	24	1506	0.00576131	24	0	0.00694847	Bacteria	Firmicutes_A	Clostridia	Clostridiales	Clostridiaceae	Clostridium_AA	Clostridium_AA polynesiense
MGYG000001480	2589	14	0.00540749	164338	5	644	0.00391875	14	0	0.00540749	Bacteria	Actinobacteriota	Actinomycetia	Actinomycetales	Actinomycetaceae	Pauljensenia	Pauljensenia polynesiensis
MGYG000001481	4607	27	0.00586065	318602	10	1263	0.00396419	27	0	0.00586065	Bacteria	Firmicutes	Bacilli	Bacillales_B	DSM-18226	Neobacillus	Neobacillus sp000821085
MGYG000001482	3353	79	0.023561	223500	42	1096	0.0049038	73	6	0.0217715	Bacteria	Firmicutes	Bacilli	Bacillales_A	Planococcaceae	Planococcus	Planococcus massiliensis
MGYG000001483	3048	15	0.00492126	196838	12	612	0.00310916	14	1	0.00459318	Bacteria	Actinobacteriota	Actinomycetia	Propionibacteriales	Propionibacteriaceae	Arachnia	Arachnia massiliensis
MGYG000001484	2705	35	0.012939	187856	28	603	0.00320991	34	1	0.0125693	Bacteria	Actinobacteriota	Actinomycetia	Propionibacteriales	Propionibacteriaceae	Nigerium	Nigerium massiliense
MGYG000001485	4234	27	0.00637695	310849	14	1055	0.00339393	26	1	0.00614077	Bacteria	Proteobacteria	Gammaproteobacteria	Pseudomonadales	Pseudomonadaceae	Pseudomonas_E	Pseudomonas_E massiliensis
MGYG000001486	3348	18	0.00537634	241165	17	682	0.00282794	17	1	0.00507766	Bacteria	Actinobacteriota	Actinomycetia	Actinomycetales	Dermatophilaceae	Mobilicoccus	Mobilicoccus massiliensis
MGYG000001487	2739	5	0.00182548	199525	2	1896	0.00950257	5	0	0.00182548	Bacteria	Firmicutes	Bacilli	Erysipelotrichales	Erysipelatoclostridiaceae	Beduini	Beduini massiliensis
MGYG000001488	3455	44	0.0127352	222933	36	917	0.00411334	42	2	0.0121563	Bacteria	Firmicutes	Bacilli	Thermoactinomycetales	Thermoactinomycetaceae	Risungbinella	Risungbinella massiliensis
MGYG000001489	5032	727	0.144475	468296	733	12210	0.0260733	627	100	0.124603	Bacteria	Bacteroidota	Bacteroidia	Bacteroidales	Tannerellaceae	Parabacteroides	Parabacteroides goldsteinii
MGYG000001490	1707	252	0.147627	129302	78	6988	0.054044	249	3	0.14587	Bacteria	Actinobacteriota	Actinomycetia	Actinomycetales	Bifidobacteriaceae	Bifidobacterium	Bifidobacterium catenulatum
MGYG000001491	2725	14	0.00513761	183030	20	912	0.00498279	14	0	0.00513761	Bacteria	Firmicutes	Bacilli	Rubeoparvulales	Rubeoparvulaceae	Rubeoparvulum	Rubeoparvulum massiliense
MGYG000001492	2612	38	0.0145482	185039	13	2680	0.0144834	38	0	0.0145482	Bacteria	Firmicutes	Bacilli	Lactobacillales	Enterococcaceae	Enterococcus_C	Enterococcus_C massiliensis
MGYG000001493	5977	765	0.127991	450599	571	10500	0.0233023	682	83	0.114104	Bacteria	Firmicutes_A	Clostridia	Lachnospirales	Lachnospiraceae	Enterocloster	Enterocloster bolteae
MGYG000001494	2167	95	0.0438394	167391	37	1169	0.00698365	89	6	0.0410706	Bacteria	Proteobacteria	Gammaproteobacteria	Burkholderiales	Burkholderiaceae	Mesosutterella	Mesosutterella massiliensis
MGYG000001495	1758	105	0.059727	156393	20	948	0.00606165	101	4	0.0574516	Bacteria	Firmicutes_A	Clostridia	Tissierellales	Peptoniphilaceae	Anaerococcus	Anaerococcus jeddahensis
MGYG000001496	3657	72	0.0196883	280527	13	5434	0.0193707	67	5	0.018321	Bacteria	Firmicutes_A	Clostridia	Lachnospirales	Lachnospiraceae	Extibacter	Extibacter sp001185345
MGYG000001497	2409	36	0.014944	203912	26	1251	0.006135	35	1	0.0145289	Bacteria	Firmicutes_A	Clostridia	Clostridiales	Clostridiaceae	Clostridium_F	Clostridium_F niameyense
MGYG000001498	3772	30	0.00795334	252627	18	1224	0.00484509	28	2	0.00742312	Bacteria	Firmicutes	Bacilli	Bacillales_B	DSM-1321	Bacillus_BN	Bacillus_BN testis
MGYG000001499	4505	9	0.00199778	354097	6	6271	0.0177098	8	1	0.0017758	Bacteria	Firmicutes_A	Clostridia	Lachnospirales	Lachnospiraceae	Muricomes	Muricomes contortus_B
MGYG000001500	3338	192	0.0575195	219875	255	3057	0.0139034	177	15	0.0530258	Bacteria	Firmicutes_A	Clostridia	Oscillospirales	Oscillospiraceae	Lawsonibacter	Lawsonibacter asaccharolyticus
MGYG000001501	3745	42	0.011215	247795	39	1316	0.00531084	41	1	0.0109479	Bacteria	Firmicutes	Bacilli	Bacillales_B	Caldibacillaceae	Bacillus_J	Bacillus_J andreraoultii
MGYG000001502	3011	256	0.0850216	208126	58	2608	0.0125309	239	17	0.0793756	Bacteria	Firmicutes_A	Clostridia	Oscillospirales	Oscillospiraceae	Intestinimonas	Intestinimonas massiliensis
MGYG000001503	2345	153	0.0652452	208170	95	2840	0.0136427	142	11	0.0605544	Bacteria	Bacteroidota	Bacteroidia	Bacteroidales	Dysgonomonadaceae	Fermentimonas	Fermentimonas caenicola
MGYG000001504	3529	62	0.0175687	266939	48	1325	0.00496368	59	3	0.0167186	Bacteria	Firmicutes_A	Clostridia	Tissierellales	Tepidimicrobiaceae	Mt11	Mt11 sp001282665
MGYG000001505	1465	27	0.01843	120313	8	652	0.0054192	27	0	0.01843	Bacteria	Firmicutes_A	Clostridia	Tissierellales	Peptoniphilaceae	Kallipyga	Kallipyga gabonensis
MGYG000001506	1783	48	0.0269209	149192	25	797	0.00534211	46	2	0.0257992	Bacteria	Firmicutes_A	Clostridia	Tissierellales	Peptoniphilaceae	Neofamilia	Neofamilia massiliensis
MGYG000001507	6357	87	0.0136857	420837	34	1211	0.0028776	81	6	0.0127419	Bacteria	Firmicutes	Bacilli	Paenibacillales	Paenibacillaceae	Paenibacillus	Paenibacillus ihuae
MGYG000001508	3975	23	0.00578616	264465	21	1019	0.00385306	22	1	0.00553459	Bacteria	Firmicutes	Bacilli	Bacillales_D	Halobacillaceae	Thalassobacillus	Thalassobacillus devorans
MGYG000001509	2442	11	0.0045045	154151	11	616	0.00399608	10	1	0.004095	Bacteria	Actinobacteriota	Actinomycetia	Actinomycetales	Actinomycetaceae	Flaviflexus	Flaviflexus massiliensis
MGYG000001510	3434	32	0.00931858	245068	17	948	0.00386831	32	0	0.00931858	Bacteria	Firmicutes	Bacilli	Thermoactinomycetales	Novibacillaceae	Numidum	Numidum massiliense
MGYG000001511	2801	25	0.00892538	194291	11	1047	0.00538882	25	0	0.00892538	Bacteria	Firmicutes	Bacilli	Bacillales_E	Massilibacteriaceae	Massilibacterium	Massilibacterium senegalense
MGYG000001512	3302	172	0.0520896	305504	288	5823	0.0190603	151	21	0.0457299	Bacteria	Bacteroidota	Bacteroidia	Bacteroidales	Coprobacteraceae	Coprobacter	Coprobacter secundus
MGYG000001513	3398	26	0.00765156	263665	16	1555	0.00589764	25	1	0.00735727	Bacteria	Firmicutes_A	Clostridia	Clostridiales	Clostridiaceae	Clostridium_P	Clostridium_P massiliamazoniense
MGYG000001514	5189	53	0.0102139	382271	34	1212	0.00317053	49	4	0.00944305	Bacteria	Firmicutes	Bacilli	Paenibacillales	Paenibacillaceae	Paenibacillus_A	Paenibacillus_A ihumii
MGYG000001515	1718	22	0.0128056	144150	9	744	0.00516129	22	0	0.0128056	Bacteria	Firmicutes_A	Clostridia	Tissierellales	Peptoniphilaceae	Lagierella	Lagierella massiliensis
MGYG000001516	2103	18	0.0085592	144881	3	881	0.00608085	17	1	0.00808369	Bacteria	Firmicutes	Bacilli	Lactobacillales	Lactobacillaceae	Limosilactobacillus	Limosilactobacillus antri
MGYG000001517	1566	7	0.00446999	111769	4	1306	0.0116848	7	0	0.00446999	Bacteria	Firmicutes	Bacilli	Lactobacillales	Lactobacillaceae	Lactobacillus	Lactobacillus amylolyticus
MGYG000001518	4710	57	0.0121019	357156	33	1170	0.00327588	48	9	0.0101911	Bacteria	Firmicutes	Bacilli	Paenibacillales	Paenibacillaceae	Gorillibacterium	Gorillibacterium timonense
MGYG000001519	1576	10	0.00634518	120663	7	1046	0.00866877	10	0	0.00634518	Bacteria	Actinobacteriota	Coriobacteriia	Coriobacteriales	Atopobiaceae	Olsenella	Olsenella sp001457795
MGYG000001520	3614	30	0.00830105	217719	21	726	0.00333457	30	0	0.00830105	Bacteria	Proteobacteria	Gammaproteobacteria	Burkholderiales	Neisseriaceae	Vitreoscilla	Vitreoscilla massiliensis
MGYG000001521	1597	22	0.0137758	138227	2	764	0.00552714	22	0	0.0137758	Bacteria	Firmicutes_A	Clostridia	Tissierellales	Peptoniphilaceae	Fenollaria	Fenollaria timonensis
MGYG000001522	2110	2	0.000947867	151360	2	663	0.00438029	2	0	0.000947867	Bacteria	Actinobacteriota	Actinomycetia	Actinomycetales	Actinomycetaceae	Pauljensenia	Pauljensenia radingae_A
MGYG000001523	3839	22	0.00573066	263165	15	1059	0.00402409	22	0	0.00573066	Bacteria	Firmicutes	Bacilli	Bacillales_D	Amphibacillaceae	Gracilibacillus	Gracilibacillus massiliensis
MGYG000001524	1771	10	0.00564653	129344	8	1099	0.00849672	10	0	0.00564653	Bacteria	Actinobacteriota	Coriobacteriia	Coriobacteriales	Eggerthellaceae	RUG013	RUG013 sp001486445
MGYG000001525	4904	21	0.00428222	353492	8	1253	0.00354463	19	2	0.00387439	Bacteria	Firmicutes	Bacilli	Paenibacillales	Paenibacillaceae	Paenibacillus_A	Paenibacillus_A rubinfantis
MGYG000001526	4650	27	0.00580645	332437	24	1210	0.00363979	23	4	0.00494624	Bacteria	Firmicutes	Bacilli	Paenibacillales	Paenibacillaceae	Paenibacillus_A	Paenibacillus_A senegalimassiliensis
MGYG000001527	3547	160	0.0451085	242388	167	3179	0.0131153	155	5	0.0436989	Bacteria	Firmicutes_A	Clostridia	Oscillospirales	Ruminococcaceae	Fournierella	Fournierella massiliensis
MGYG000001528	2862	119	0.0415793	221335	49	6087	0.0275013	116	3	0.0405311	Bacteria	Firmicutes_A	Clostridia	Lachnospirales	Lachnospiraceae	Mediterraneibacter	Mediterraneibacter massiliensis
MGYG000001529	2810	28	0.00996441	260234	7	2734	0.0105059	26	2	0.00925267	Bacteria	Bacteroidota	Bacteroidia	Bacteroidales	Marinifilaceae	Gabonibacter	Gabonibacter massiliensis
MGYG000001530	1808	4	0.00221239	159360	5	898	0.00563504	3	1	0.00165929	Bacteria	Firmicutes_A	Clostridia	Tissierellales	Peptoniphilaceae	Anaerococcus	Anaerococcus rubeinfantis
MGYG000001531	3176	264	0.0831234	243359	225	6377	0.0262041	241	23	0.0758816	Bacteria	Firmicutes_A	Clostridia	Lachnospirales	Lachnospiraceae	Enterocloster	Enterocloster sp001517625
MGYG000001532	1613	4	0.00247985	140271	6	881	0.0062807	4	0	0.00247985	Bacteria	Firmicutes_A	Clostridia	Tissierellales	Peptoniphilaceae	Peptoniphilus_A	Peptoniphilus_A phoceensis
MGYG000001533	2528	7	0.00276899	165552	6	527	0.00318329	7	0	0.00276899	Bacteria	Actinobacteriota	Actinomycetia	Mycobacteriales	Mycobacteriaceae	Corynebacterium	Corynebacterium ammoniagenes
MGYG000001534	3122	12	0.00384369	241474	11	720	0.00298169	12	0	0.00384369	Bacteria	Proteobacteria	Gammaproteobacteria	Xanthomonadales	Xanthomonadaceae	Xanthomonas_B	Xanthomonas_B massiliensis
MGYG000001535	4915	7	0.00142421	364395	9	1299	0.00356481	6	1	0.00122075	Bacteria	Firmicutes	Bacilli	Paenibacillales	Paenibacillaceae	Paenibacillus_A	Paenibacillus_A phocaensis
MGYG000001536	3847	28	0.0072784	273191	6	10496	0.03842	27	1	0.00701846	Bacteria	Proteobacteria	Gammaproteobacteria	Enterobacterales	Enterobacteriaceae	Enterobacter_A	Enterobacter_A timonensis
MGYG000001537	3665	3	0.000818554	244103	4	738	0.00302331	3	0	0.000818554	Bacteria	Actinobacteriota	Actinomycetia	Actinomycetales	Cellulomonadaceae	Cellulomonas	Cellulomonas timonensis
MGYG000001538	2440	19	0.00778689	167153	8	2010	0.0120249	19	0	0.00778689	Bacteria	Actinobacteriota	Coriobacteriia	Coriobacteriales	Coriobacteriaceae	Collinsella	Collinsella ihuae
MGYG000001539	3223	99	0.0307167	247422	36	2469	0.0099789	91	8	0.0282346	Bacteria	Firmicutes_A	Clostridia	Oscillospirales	Acutalibacteraceae	Acutalibacter	Acutalibacter timonensis
MGYG000001540	2796	5	0.00178827	188217	5	554	0.00294341	5	0	0.00178827	Bacteria	Actinobacteriota	Actinomycetia	Mycobacteriales	Mycobacteriaceae	Corynebacterium	Corynebacterium provencense
MGYG000001541	1426	16	0.0112202	118132	4	706	0.00597637	16	0	0.0112202	Bacteria	Firmicutes_A	Clostridia	Tissierellales	Peptoniphilaceae	Murdochiella	Murdochiella massiliensis
MGYG000001542	5082	18	0.00354191	375333	12	1273	0.00339165	18	0	0.00354191	Bacteria	Firmicutes	Bacilli	Paenibacillales	Paenibacillaceae	Paenibacillus_A	Paenibacillus_A sp900069005
MGYG000001543	3927	67	0.0170614	307818	22	3646	0.0118447	63	4	0.0160428	Bacteria	Firmicutes_A	Clostridia	Lachnospirales	Lachnospiraceae	Lachnoclostridium	Lachnoclostridium sp900078195
MGYG000001544	2148	12	0.00558659	140168	6	517	0.00368843	12	0	0.00558659	Bacteria	Actinobacteriota	Actinomycetia	Mycobacteriales	Mycobacteriaceae	Corynebacterium	Corynebacterium bouchesdurhonense
MGYG000001545	1548	17	0.0109819	118846	15	946	0.00795988	16	1	0.0103359	Bacteria	Actinobacteriota	Coriobacteriia	Coriobacteriales	Atopobiaceae	Olegusella	Olegusella massiliensis
MGYG000001546	2914	36	0.0123542	279565	5	5126	0.0183356	32	4	0.0109815	Bacteria	Bacteroidota	Bacteroidia	Bacteroidales	Rikenellaceae	Alistipes	Alistipes provencensis
MGYG000001547	4324	27	0.00624422	324769	11	1864	0.00573946	27	0	0.00624422	Bacteria	Firmicutes_A	Clostridia	Peptostreptococcales	Anaerovoracaceae	Emergencia	Emergencia timonensis
MGYG000001548	5066	16	0.00315831	373411	9	1162	0.00311185	15	1	0.00296092	Bacteria	Firmicutes	Bacilli	Paenibacillales	Paenibacillaceae	Paenibacillus_A	Paenibacillus_A tuaregi
MGYG000001549	4333	9	0.00207708	269786	9	984	0.00364734	8	1	0.0018463	Bacteria	Firmicutes	Bacilli	Bacillales_D	Amphibacillaceae	Gracilibacillus	Gracilibacillus phocaeensis
MGYG000001550	2423	11	0.00453983	187092	6	1263	0.00675069	11	0	0.00453983	Bacteria	Firmicutes_A	Clostridia_A	Christensenellales	Christensenellaceae	Christensenella	Christensenella timonensis
MGYG000001551	3620	28	0.00773481	317957	12	3381	0.0106335	28	0	0.00773481	Bacteria	Bacteroidota	Bacteroidia	Bacteroidales	Marinifilaceae	Odoribacter	Odoribacter massiliensis
MGYG000001552	4113	50	0.0121566	380671	8	3131	0.00822495	48	2	0.0116703	Bacteria	Bacteroidota	Bacteroidia	Bacteroidales	Marinifilaceae	Butyricimonas	Butyricimonas synergistica
MGYG000001553	2697	11	0.00407861	216356	10	1360	0.00628594	11	0	0.00407861	Bacteria	Firmicutes_A	Clostridia	Clostridiales	Clostridiaceae	Clostridium_P	Clostridium_P mediterraneense
MGYG000001554	2698	4	0.00148258	163085	6	599	0.00367293	4	0	0.00148258	Bacteria	Actinobacteriota	Actinomycetia	Mycobacteriales	Mycobacteriaceae	Corynebacterium	Corynebacterium phoceense
MGYG000001555	1649	17	0.0103093	146440	12	1394	0.00951926	17	0	0.0103093	Bacteria	Fusobacteriota	Fusobacteriia	Fusobacteriales	Fusobacteriaceae	Fusobacterium	Fusobacterium massiliense
MGYG000001556	2430	9	0.0037037	184314	4	1796	0.00974424	9	0	0.0037037	Bacteria	Firmicutes_C	Negativicutes	Acidaminococcales	Acidaminococcaceae	Acidaminococcus	Acidaminococcus massiliensis
MGYG000001557	2189	102	0.0465966	178195	31	3085	0.0173125	96	6	0.0438556	Bacteria	Bacteroidota	Bacteroidia	Bacteroidales	Bacteroidaceae	F0040	F0040 sp900095835
MGYG000001558	1973	40	0.0202737	131353	6	1856	0.0141299	37	3	0.0187532	Bacteria	Firmicutes	Bacilli	Lactobacillales	Streptococcaceae	Streptococcus	Streptococcus timonensis
MGYG000001559	1609	23	0.0142946	124859	15	1295	0.0103717	22	1	0.0136731	Bacteria	Firmicutes_C	Negativicutes	Veillonellales	Megasphaeraceae	Anaeroglobus	Anaeroglobus massiliensis
MGYG000001560	2477	55	0.0222043	181672	29	1856	0.0102162	50	5	0.0201857	Bacteria	Firmicutes_A	Clostridia	Oscillospirales	Ruminococcaceae	Massilioclostridium	Massilioclostridium coli
MGYG000001561	2399	45	0.0187578	178572	5	1667	0.00933517	45	0	0.0187578	Bacteria	Firmicutes_C	Negativicutes	Veillonellales	Megasphaeraceae	Caecibacter	Caecibacter massiliensis
MGYG000001562	2690	207	0.0769517	259853	29	5148	0.0198112	192	15	0.0713755	Bacteria	Bacteroidota	Bacteroidia	Bacteroidales	Rikenellaceae	Alistipes	Alistipes timonensis
MGYG000001563	1445	22	0.0152249	120768	7	739	0.00611917	20	2	0.0138408	Bacteria	Firmicutes_A	Clostridia	Tissierellales	Peptoniphilaceae	Murdochiella	Murdochiella vaginalis
MGYG000001564	3808	236	0.0619748	275127	272	9247	0.0336099	214	22	0.0561975	Bacteria	Firmicutes_A	Clostridia	Lachnospirales	Lachnospiraceae	Enterocloster	Enterocloster clostridioformis_A
MGYG000001565	2033	81	0.0398426	140736	20	2159	0.0153408	71	10	0.0349238	Bacteria	Firmicutes_A	Clostridia	Oscillospirales	Oscillospiraceae	CAG-103	CAG-103 sp900757655
MGYG000001566	1519	13	0.00855826	120212	4	2781	0.0231341	12	1	0.00789993	Bacteria	Firmicutes_A	Clostridia	Lachnospirales	Lachnospiraceae	Faecalimonas	-
MGYG000001567	2115	101	0.0477541	155426	10	2088	0.013434	90	11	0.0425532	Bacteria	Actinobacteriota	Coriobacteriia	Coriobacteriales	Coriobacteriaceae	Collinsella	-
MGYG000001568	1323	0	0	82737	0	3356	0.0405623	0	0	0	Bacteria	Actinobacteriota	Coriobacteriia	Coriobacteriales	Coriobacteriaceae	Collinsella	-
MGYG000001569	1773	2	0.00112803	145010	3	1667	0.0114958	2	0	0.00112803	Bacteria	Firmicutes_A	Clostridia	Oscillospirales	Acutalibacteraceae	Eubacterium_R	Eubacterium_R coprostanoligenes
MGYG000001570	1580	8	0.00506329	93486	9	736	0.00787284	8	0	0.00506329	Bacteria	Firmicutes_A	Clostridia	Oscillospirales	Acutalibacteraceae	UBA4871	UBA4871 sp014467055
MGYG000001571	4403	65	0.0147627	335347	17	4742	0.0141406	61	4	0.0138542	Bacteria	Firmicutes_A	Clostridia	Lachnospirales	Lachnospiraceae	Lacrimispora	Lacrimispora sp000526575
MGYG000001572	1751	46	0.0262707	138095	17	1648	0.0119338	42	4	0.0239863	Bacteria	Firmicutes_A	Clostridia	Oscillospirales	Acutalibacteraceae	Eubacterium_R	-
MGYG000001573	1399	0	0	87642	0	3907	0.0445791	0	0	0	Bacteria	Actinobacteriota	Coriobacteriia	Coriobacteriales	Coriobacteriaceae	Collinsella	-
MGYG000001574	1012	1	0.000988142	81300	1	870	0.0107011	1	0	0.000988142	Bacteria	Proteobacteria	Gammaproteobacteria	Burkholderiales	Burkholderiaceae	Sutterella	-
MGYG000001575	1460	37	0.0253425	111515	11	2173	0.0194862	36	1	0.0246575	Bacteria	Actinobacteriota	Coriobacteriia	Coriobacteriales	Coriobacteriaceae	Collinsella	-
MGYG000001576	2977	152	0.0510581	196145	283	2608	0.0132963	146	6	0.0490427	Bacteria	Firmicutes_A	Clostridia	Oscillospirales	Oscillospiraceae	Dysosmobacter	Dysosmobacter sp014297375
MGYG000001577	2090	23	0.0110048	155868	12	1358	0.0087125	23	0	0.0110048	Bacteria	Firmicutes_A	Clostridia	Peptostreptococcales	Anaerovoracaceae	CAG-238	CAG-238 sp900542245
MGYG000001578	1779	0	0	134980	0	6157	0.0456142	0	0	0	Bacteria	Actinobacteriota	Coriobacteriia	Coriobacteriales	Coriobacteriaceae	Collinsella	-
MGYG000001579	1771	0	0	130894	0	6134	0.0468623	0	0	0	Bacteria	Actinobacteriota	Coriobacteriia	Coriobacteriales	Coriobacteriaceae	Collinsella	-
MGYG000001580	1314	0	0	78387	0	3277	0.0418054	0	0	0	Bacteria	Actinobacteriota	Coriobacteriia	Coriobacteriales	Coriobacteriaceae	Collinsella	-
MGYG000001581	1823	0	0	132063	0	5802	0.0439336	0	0	0	Bacteria	Actinobacteriota	Coriobacteriia	Coriobacteriales	Coriobacteriaceae	Collinsella	-
MGYG000001582	1411	1	0.000708717	84775	0	3682	0.0434326	1	0	0.000708717	Bacteria	Actinobacteriota	Coriobacteriia	Coriobacteriales	Coriobacteriaceae	Collinsella	-
MGYG000001583	1270	1	0.000787402	77170	1	3241	0.0419982	1	0	0.000787402	Bacteria	Actinobacteriota	Coriobacteriia	Coriobacteriales	Coriobacteriaceae	Collinsella	-
MGYG000001584	1213	0	0	72911	0	3074	0.042161	0	0	0	Bacteria	Actinobacteriota	Coriobacteriia	Coriobacteriales	Coriobacteriaceae	Collinsella	-
MGYG000001585	1740	0	0	124220	0	5535	0.044558	0	0	0	Bacteria	Actinobacteriota	Coriobacteriia	Coriobacteriales	Coriobacteriaceae	Collinsella	-
MGYG000001586	1691	0	0	125315	0	5821	0.0464509	0	0	0	Bacteria	Actinobacteriota	Coriobacteriia	Coriobacteriales	Coriobacteriaceae	Collinsella	-
MGYG000001587	1796	0	0	127456	0	5765	0.0452313	0	0	0	Bacteria	Actinobacteriota	Coriobacteriia	Coriobacteriales	Coriobacteriaceae	Collinsella	-
MGYG000001588	1919	5	0.00260552	138990	2	2037	0.0146557	5	0	0.00260552	Bacteria	Actinobacteriota	Coriobacteriia	Coriobacteriales	Coriobacteriaceae	Collinsella	-
MGYG000001589	2230	51	0.02287	174462	83	775	0.00444223	47	4	0.0210762	Bacteria	Synergistota	Synergistia	Synergistales	Dethiosulfovibrionaceae	Pyramidobacter	Pyramidobacter piscolens
MGYG000001590	2022	16	0.00791296	158243	5	765	0.00483434	16	0	0.00791296	Bacteria	Desulfobacterota	Desulfovibrionia	Desulfovibrionales	Desulfovibrionaceae	Desulfovibrio	Desulfovibrio sp900547595
MGYG000001591	4548	8	0.00175901	435496	6	9675	0.022216	6	2	0.00131926	Bacteria	Bacteroidota	Bacteroidia	Bacteroidales	Tannerellaceae	Parabacteroides	Parabacteroides timonensis
MGYG000001592	3016	16	0.00530504	223836	13	2265	0.010119	13	3	0.00431034	Bacteria	Firmicutes_A	Clostridia	Oscillospirales	Oscillospiraceae	Intestinimonas	Intestinimonas sp900540545
MGYG000001593	2531	61	0.0241011	183867	46	1341	0.00729332	58	3	0.0229158	Bacteria	Firmicutes_A	Clostridia_A	Christensenellales	Christensenellaceae	Christensenella	Christensenella hongkongensis
MGYG000001594	2451	17	0.00693594	181739	5	6944	0.0382086	16	1	0.00652795	Bacteria	Firmicutes_A	Clostridia	Lachnospirales	Lachnospiraceae	Blautia_A	-
MGYG000001595	1674	52	0.0310633	146742	12	1332	0.00907716	50	2	0.0298686	Bacteria	Fusobacteriota	Fusobacteriia	Fusobacteriales	Fusobacteriaceae	Fusobacterium_B	Fusobacterium_B sp900545035
MGYG000001596	3018	31	0.0102717	230760	9	5802	0.025143	29	2	0.00960901	Bacteria	Firmicutes_A	Clostridia	Lachnospirales	Lachnospiraceae	Blautia	Blautia sp900543715
MGYG000001597	2324	17	0.00731497	159334	7	1672	0.0104937	17	0	0.00731497	Bacteria	Firmicutes_A	Clostridia	Oscillospirales	Ruminococcaceae	UBA866	UBA866 sp900543295
MGYG000001598	2201	39	0.0177192	145836	9	2179	0.0149414	37	2	0.0168105	Bacteria	Firmicutes_A	Clostridia	Oscillospirales	Oscillospiraceae	Lawsonibacter	Lawsonibacter sp900553135
MGYG000001599	3488	57	0.0163417	311197	17	10297	0.0330884	54	3	0.0154817	Bacteria	Bacteroidota	Bacteroidia	Bacteroidales	Bacteroidaceae	Phocaeicola	Phocaeicola sp900544075
MGYG000001600	1356	3	0.00221239	79267	0	582	0.00734227	3	0	0.00221239	Bacteria	Actinobacteriota	Coriobacteriia	Coriobacteriales	Eggerthellaceae	-	-
MGYG000001601	1701	32	0.0188125	150077	11	1164	0.00775602	31	1	0.0182246	Bacteria	Firmicutes_A	Clostridia	Peptostreptococcales	Peptostreptococcaceae	Peptostreptococcus	Peptostreptococcus russellii_A
MGYG000001602	2377	276	0.116113	191038	50	7172	0.0375423	256	20	0.107699	Bacteria	Firmicutes_A	Clostridia	Lachnospirales	Lachnospiraceae	Blautia	Blautia sp900547685
MGYG000001603	2262	19	0.00839965	166713	5	3865	0.0231836	19	0	0.00839965	Bacteria	Firmicutes_A	Clostridia	Lachnospirales	Lachnospiraceae	UMGS1370	UMGS1370 sp900551135
MGYG000001604	2127	155	0.0728726	183978	25	4863	0.0264325	141	14	0.0662906	Bacteria	Bacteroidota	Bacteroidia	Bacteroidales	Barnesiellaceae	Barnesiella	Barnesiella sp002159975
MGYG000001605	1750	28	0.016	126492	4	1718	0.0135819	27	1	0.0154286	Bacteria	Actinobacteriota	Coriobacteriia	Coriobacteriales	Coriobacteriaceae	Enorma	Enorma sp900538305
MGYG000001606	3393	268	0.0789861	260323	185	5618	0.0215809	249	19	0.0733864	Bacteria	Firmicutes_A	Clostridia	Lachnospirales	Lachnospiraceae	Enterocloster	Enterocloster sp900547035
MGYG000001607	2183	140	0.0641319	173422	59	5424	0.0312763	133	7	0.0609253	Bacteria	Firmicutes_A	Clostridia	Lachnospirales	Lachnospiraceae	Dorea_B	Dorea_B phocaeensis
MGYG000001608	2763	96	0.0347448	253649	25	2719	0.0107195	87	9	0.0314875	Bacteria	Bacteroidota	Bacteroidia	Bacteroidales	Marinifilaceae	Gabonibacter	Gabonibacter sp900543425
MGYG000001609	2923	39	0.0133425	231934	10	881	0.00379849	35	4	0.011974	Bacteria	Synergistota	Synergistia	Synergistales	Synergistaceae	Cloacibacillus	Cloacibacillus porcorum
MGYG000001610	1927	12	0.0062273	151054	3	748	0.00495187	12	0	0.0062273	Bacteria	Firmicutes_A	Clostridia	Tissierellales	Sporanaerobacteraceae	Sporanaerobacter	Sporanaerobacter acetigenes
MGYG000001611	1934	52	0.0268873	133472	30	1523	0.0114106	48	4	0.024819	Bacteria	Firmicutes_A	Clostridia	Oscillospirales	Ruminococcaceae	Phocea	Phocea massiliensis
MGYG000001612	1156	5	0.00432526	90437	0	794	0.00877959	5	0	0.00432526	Bacteria	Firmicutes_C	Negativicutes	Acidaminococcales	Acidaminococcaceae	Acidaminococcus	Acidaminococcus sp900554515
MGYG000001613	1223	62	0.050695	92974	41	777	0.00835718	58	4	0.0474244	Bacteria	Firmicutes_C	Negativicutes	Veillonellales	Dialisteraceae	Allisonella	Allisonella pneumosintes
MGYG000001614	1399	22	0.0157255	106571	4	915	0.00858583	21	1	0.0150107	Bacteria	Proteobacteria	Gammaproteobacteria	Burkholderiales	Burkholderiaceae	CAG-521	CAG-521 sp002329575
MGYG000001615	5817	258	0.0443528	477702	49	5199	0.0108834	242	16	0.0416022	Bacteria	Firmicutes_A	Clostridia	Lachnospirales	Lachnospiraceae	Eisenbergiella	Eisenbergiella sp900548905
MGYG000001616	2635	109	0.0413662	177658	34	2206	0.0124171	104	5	0.0394687	Bacteria	Firmicutes_A	Clostridia	Oscillospirales	Oscillospiraceae	Dysosmobacter	Dysosmobacter sp900544955
MGYG000001617	4660	193	0.0414163	365328	62	5333	0.0145978	185	8	0.0396996	Bacteria	Firmicutes_A	Clostridia	Lachnospirales	Lachnospiraceae	Clostridium_Q	Clostridium_Q sp900547735
MGYG000001618	1615	41	0.025387	142478	14	1074	0.00753801	39	2	0.0241486	Bacteria	Firmicutes_A	Clostridia	Peptostreptococcales	Peptostreptococcaceae	Peptostreptococcus	Peptostreptococcus russellii
MGYG000001619	2675	203	0.0758879	207024	27	5814	0.0280837	190	13	0.071028	Bacteria	Firmicutes_A	Clostridia	Lachnospirales	Lachnospiraceae	UBA9502	UBA9502 sp900540335
MGYG000001620	589	2	0.00339559	47556	1	165	0.00346959	2	0	0.00339559	Bacteria	Patescibacteria	Saccharimonadia	Saccharimonadales	Saccharimonadaceae	UMGS1907	UMGS1907 sp900556165
MGYG000001621	1527	4	0.00261952	85528	1	336	0.00392854	4	0	0.00261952	Bacteria	Actinobacteriota	Actinomycetia	Actinomycetales	Actinomycetaceae	Pauljensenia	Pauljensenia sp900554605
MGYG000001622	3393	148	0.0436192	253141	56	5573	0.0220154	130	18	0.0383142	Bacteria	Firmicutes_A	Clostridia	Lachnospirales	Lachnospiraceae	Enterocloster	Enterocloster sp900549235
MGYG000001623	3670	261	0.0711172	275354	169	2337	0.00848726	246	15	0.06703	Bacteria	Firmicutes_A	Clostridia	Peptostreptococcales	Peptostreptococcaceae	Terrisporobacter	Terrisporobacter othiniensis
MGYG000001624	3453	42	0.0121633	247607	12	3382	0.0136587	40	2	0.0115841	Bacteria	Proteobacteria	Gammaproteobacteria	Enterobacterales	Enterobacteriaceae	Proteus	Proteus cibarius
MGYG000001625	1835	5	0.0027248	101817	4	419	0.00411523	5	0	0.0027248	Bacteria	Proteobacteria	Gammaproteobacteria	Burkholderiales	Neisseriaceae	Eikenella	Eikenella corrodens
MGYG000001626	2066	102	0.0493708	149024	35	2297	0.0154136	96	6	0.0464666	Bacteria	Firmicutes_C	Negativicutes	Acidaminococcales	Acidaminococcaceae	Phascolarctobacterium	Phascolarctobacterium sp900544795
MGYG000001627	2234	314	0.140555	158879	97	4879	0.0307089	297	17	0.132945	Bacteria	Firmicutes_A	Clostridia	Oscillospirales	Ruminococcaceae	Gemmiger	Gemmiger sp900539695
MGYG000001628	1733	24	0.0138488	125549	1	5845	0.0465555	24	0	0.0138488	Bacteria	Actinobacteriota	Coriobacteriia	Coriobacteriales	Coriobacteriaceae	Collinsella	Collinsella sp900549345
MGYG000001629	1482	27	0.0182186	112090	8	1349	0.012035	27	0	0.0182186	Bacteria	Firmicutes_C	Negativicutes	Acidaminococcales	Acidaminococcaceae	Phascolarctobacterium_A	Phascolarctobacterium_A sp900552005
MGYG000001630	1905	213	0.111811	166783	31	4420	0.0265015	191	22	0.100262	Bacteria	Bacteroidota	Bacteroidia	Bacteroidales	Bacteroidaceae	Prevotellamassilia	Prevotellamassilia sp900542795
MGYG000001631	3345	233	0.0696562	233806	59	1619	0.00692454	206	27	0.0615845	Bacteria	Desulfobacterota	Desulfovibrionia	Desulfovibrionales	Desulfovibrionaceae	Bilophila	Bilophila sp900553145
MGYG000001632	2215	19	0.00857788	146967	4	1406	0.00956677	17	2	0.00767494	Bacteria	Firmicutes_A	Clostridia	Oscillospirales	Oscillospiraceae	CAG-170	-
MGYG000001633	2135	199	0.0932084	199307	273	2282	0.0114497	174	25	0.0814988	Bacteria	Bacteroidota	Bacteroidia	Bacteroidales	UBA932	RC9	RC9 sp000435075
MGYG000001634	1816	47	0.0258811	130833	0	5866	0.0448358	43	4	0.0236784	Bacteria	Actinobacteriota	Coriobacteriia	Coriobacteriales	Coriobacteriaceae	Collinsella	Collinsella sp003469205
MGYG000001635	2752	90	0.0327035	196182	25	2678	0.0136506	78	12	0.028343	Bacteria	Firmicutes	Bacilli	Erysipelotrichales	Erysipelatoclostridiaceae	Longibaculum	Longibaculum sp900538465
MGYG000001636	1377	17	0.0123457	83985	1	3770	0.044889	14	3	0.010167	Bacteria	Actinobacteriota	Coriobacteriia	Coriobacteriales	Coriobacteriaceae	Collinsella	Collinsella sp002232035
MGYG000001637	2370	231	0.0974684	187738	79	6737	0.0358851	224	7	0.0945148	Bacteria	Firmicutes_A	Clostridia	Lachnospirales	Lachnospiraceae	Agathobacter	Agathobacter sp900543445
MGYG000001638	1567	13	0.00829611	100600	7	1067	0.0106064	12	1	0.00765795	Bacteria	Actinobacteriota	Coriobacteriia	Coriobacteriales	Eggerthellaceae	Slackia_A	Slackia_A sp900555495
MGYG000001639	3905	9	0.00230474	217168	10	113	0.000520334	9	0	0.00230474	Archaea	Halobacteriota	Halobacteria	Halobacteriales	Haloferacaceae	Haloferax	Haloferax massiliensis
MGYG000001640	2300	102	0.0443478	198913	30	3115	0.0156601	92	10	0.04	Bacteria	Bacteroidota	Bacteroidia	Bacteroidales	Muribaculaceae	Duncaniella	Duncaniella sp900549445
MGYG000001641	2315	141	0.0609071	201511	52	2598	0.0128926	126	15	0.0544276	Bacteria	Bacteroidota	Bacteroidia	Bacteroidales	Muribaculaceae	CAG-485	CAG-485 sp900760815
MGYG000001642	1688	131	0.0776066	123563	1	5863	0.0474495	122	9	0.0722749	Bacteria	Actinobacteriota	Coriobacteriia	Coriobacteriales	Coriobacteriaceae	Collinsella	-
MGYG000001643	3260	118	0.0361963	284247	46	3047	0.0107196	105	13	0.0322086	Bacteria	Bacteroidota	Bacteroidia	Bacteroidales	Muribaculaceae	CAG-485	-
MGYG000001644	2334	104	0.0445587	196834	21	2774	0.0140931	94	10	0.0402742	Bacteria	Bacteroidota	Bacteroidia	Bacteroidales	Muribaculaceae	UBA7173	UBA7173 sp900759895
MGYG000001645	2253	138	0.0612517	186693	42	3094	0.0165727	118	20	0.0523746	Bacteria	Firmicutes_A	Clostridia	Lachnospirales	Lachnospiraceae	Eubacterium_G	Eubacterium_G sp900550135
MGYG000001646	1424	41	0.0287921	115843	11	853	0.00736341	39	2	0.0273876	Bacteria	Firmicutes_A	Clostridia	TANB77	CAG-508	UMGS1663	UMGS1663 sp900553865
MGYG000001647	1262	20	0.0158479	93961	11	669	0.00711998	16	4	0.0126783	Bacteria	Firmicutes_A	Clostridia	TANB77	CAG-508	UMGS1781	UMGS1781 sp900553695
MGYG000001648	1368	33	0.0241228	104095	8	476	0.00457275	31	2	0.0226608	Bacteria	Firmicutes	Bacilli	RF39	UBA660	CAG-594	CAG-594 sp900759985
MGYG000001649	2301	99	0.0430248	177529	43	1784	0.0100491	83	16	0.0360713	Bacteria	Firmicutes_A	Clostridia	Oscillospirales	Ruminococcaceae	UBA1409	UBA1409 sp900760125
MGYG000001650	1510	11	0.00728477	103103	1	904	0.00876793	10	1	0.00662252	Bacteria	Firmicutes_A	Clostridia	Oscillospirales	Oscillospiraceae	F23-B02	F23-B02 sp900760205
MGYG000001651	1950	99	0.0507692	159135	43	1418	0.00891067	94	5	0.0482051	Bacteria	Firmicutes_A	Clostridia	Peptostreptococcales	Anaerovoracaceae	UBA1191	UBA1191 sp900545775
MGYG000001652	1702	167	0.0981199	146174	93	2860	0.0195657	161	6	0.0945946	Bacteria	Firmicutes_A	Clostridia	Lachnospirales	Lachnospiraceae	V9D3004	V9D3004 sp002349525
MGYG000001653	1658	0	0	118780	0	5713	0.0480973	0	0	0	Bacteria	Actinobacteriota	Coriobacteriia	Coriobacteriales	Coriobacteriaceae	Collinsella	Collinsella sp900760325
MGYG000001654	2345	24	0.0102345	178640	5	1676	0.009382	24	0	0.0102345	Bacteria	Firmicutes_A	Clostridia	Oscillospirales	Acutalibacteraceae	UMGS856	UMGS856 sp900760305
MGYG000001655	3324	284	0.0854392	307503	67	3450	0.0112194	262	22	0.0788207	Bacteria	Bacteroidota	Bacteroidia	Bacteroidales	Marinifilaceae	Butyricimonas	Butyricimonas faecalis
MGYG000001656	1686	0	0	119522	0	5631	0.0471127	0	0	0	Bacteria	Actinobacteriota	Coriobacteriia	Coriobacteriales	Coriobacteriaceae	Collinsella	Collinsella sp900543515
MGYG000001657	2310	121	0.052381	206200	59	1644	0.00797284	109	12	0.0471861	Bacteria	Bacteroidota	Bacteroidia	Bacteroidales	UBA932	RC9	RC9 sp900760425
MGYG000001658	2423	193	0.0796533	176385	60	2242	0.0127108	185	8	0.0763516	Bacteria	Firmicutes_A	Clostridia_A	Christensenellales	CAG-74	SFFH01	SFFH01 sp900548125
MGYG000001659	2789	223	0.079957	246402	88	5242	0.0212742	205	18	0.073503	Bacteria	Bacteroidota	Bacteroidia	Bacteroidales	Bacteroidaceae	Paraprevotella	Paraprevotella sp900760455
MGYG000001660	2045	39	0.0190709	146198	21	1481	0.0101301	39	0	0.0190709	Bacteria	Firmicutes_A	Clostridia	Lachnospirales	CAG-274	HGM11788	HGM11788 sp900760465
MGYG000001661	3145	416	0.132273	285193	112	14626	0.0512846	377	39	0.119873	Bacteria	Bacteroidota	Bacteroidia	Bacteroidales	Bacteroidaceae	Bacteroides	Bacteroides gallinarum
MGYG000001662	1451	9	0.00620262	101044	7	358	0.00354301	8	1	0.00551344	Bacteria	Firmicutes	Bacilli	RF39	UBA660	CAG-451	CAG-451 sp900760545
MGYG000001663	2585	188	0.0727273	223205	78	4130	0.0185032	173	15	0.0669246	Bacteria	Bacteroidota	Bacteroidia	Bacteroidales	Rikenellaceae	Alistipes	Alistipes sp900760675
MGYG000001664	2445	28	0.0114519	224458	1	2698	0.0120201	26	2	0.0106339	Bacteria	Bacteroidota	Bacteroidia	Bacteroidales	Muribaculaceae	CAG-485	CAG-485 sp900760735
MGYG000001665	1959	52	0.0265442	141521	10	1272	0.00898807	51	1	0.0260337	Bacteria	Firmicutes_A	Clostridia_A	Christensenellales	QALW01	UMGS1322	UMGS1322 sp900550765
MGYG000001666	2360	137	0.0580508	198442	48	2744	0.0138277	129	8	0.054661	Bacteria	Bacteroidota	Bacteroidia	Bacteroidales	Muribaculaceae	CAG-873	-
MGYG000001668	1588	35	0.0220403	138166	14	891	0.00644876	32	3	0.0201511	Bacteria	Firmicutes_A	Clostridia_A	Christensenellales	Borkfalkiaceae	UBA1259	UBA1259 sp900760875
MGYG000001669	1158	19	0.0164076	101003	15	433	0.004287	18	1	0.015544	Bacteria	Firmicutes	Bacilli	RFN20	CAG-288	UBA7642	UBA7642 sp900539865
MGYG000001671	2909	31	0.0106566	224221	20	1794	0.00800103	27	4	0.00928154	Bacteria	Firmicutes_A	Clostridia	UMGS1840	UMGS1840	HGM11507	HGM11507 sp900761005
MGYG000001672	1255	11	0.00876494	106003	6	475	0.00448101	10	1	0.00796813	Bacteria	Firmicutes	Bacilli	RF39	UBA660	UMGS995	UMGS995 sp900547465
MGYG000001673	2268	83	0.0365961	183412	21	1450	0.0079057	71	12	0.0313051	Bacteria	Firmicutes_A	Clostridia	UBA1212	UBA1255	UMGS1537	UMGS1537 sp900552695
MGYG000001674	1245	16	0.0128514	99559	8	774	0.00777428	16	0	0.0128514	Bacteria	Firmicutes_A	Clostridia_A	Christensenellales	CAG-552	UMGS1795	UMGS1795 sp900761165
MGYG000001675	2116	77	0.0363894	147216	19	1503	0.0102095	71	6	0.0335539	Bacteria	Firmicutes_A	Clostridia_A	Christensenellales	CAG-138	UBA1685	UBA1685 sp900546845
MGYG000001676	1121	17	0.015165	92319	5	398	0.00431114	16	1	0.014273	Bacteria	Firmicutes	Bacilli	RF39	UBA660	RUG705	RUG705 sp900759875
MGYG000001677	1395	13	0.009319	107309	4	890	0.00829381	12	1	0.00860215	Bacteria	Firmicutes_A	Clostridia	TANB77	CAG-508	CAG-452	CAG-452 sp000434035
MGYG000001678	1900	5	0.00263158	145263	5	581	0.00399964	5	0	0.00263158	Bacteria	Cyanobacteria	Vampirovibrionia	Gastranaerophilales	Gastranaerophilaceae	Zag1	-
MGYG000001679	1446	11	0.00760719	98490	0	4455	0.045233	11	0	0.00760719	Bacteria	Actinobacteriota	Coriobacteriia	Coriobacteriales	Coriobacteriaceae	Collinsella	-
MGYG000001680	1524	38	0.0249344	130267	8	1048	0.00804502	37	1	0.0242782	Bacteria	Firmicutes_A	Clostridia_A	Christensenellales	CAG-552	UBA10677	UBA10677 sp900553005
MGYG000001681	2253	27	0.011984	169052	9	1871	0.0110676	26	1	0.0115402	Bacteria	Firmicutes_A	Clostridia	Oscillospirales	Ruminococcaceae	Ruminococcus	Ruminococcus sp900761275
MGYG000001682	2299	82	0.0356677	183402	35	2997	0.0163412	76	6	0.0330579	Bacteria	Bacteroidota	Bacteroidia	Bacteroidales	Muribaculaceae	Paramuribaculum	Paramuribaculum sp900760855
MGYG000001683	2410	135	0.0560166	171886	41	3033	0.0176454	129	6	0.053527	Bacteria	Firmicutes_A	Clostridia	Lachnospirales	Lachnospiraceae	Frisingicoccus	-
MGYG000001684	1924	16	0.00831601	121541	14	1035	0.00851564	16	0	0.00831601	Bacteria	Firmicutes	Bacilli	Erysipelotrichales	Erysipelotrichaceae	DONG20-135	DONG20-135 sp009831105
MGYG000001685	1965	79	0.0402036	150272	21	2257	0.0150194	78	1	0.0396947	Bacteria	Firmicutes_A	Clostridia	Oscillospirales	Acutalibacteraceae	CAG-964	-
MGYG000001686	1330	14	0.0105263	74084	4	553	0.0074645	14	0	0.0105263	Bacteria	Actinobacteriota	Coriobacteriia	Coriobacteriales	Eggerthellaceae	DNF00809	DNF00809 sp900604965
MGYG000001687	2216	168	0.0758123	169661	61	5563	0.0327889	159	9	0.0717509	Bacteria	Firmicutes_A	Clostridia	Lachnospirales	Lachnospiraceae	CAG-317	CAG-317 sp000433535
MGYG000001688	5091	121	0.0237674	374345	64	5291	0.014134	109	12	0.0214103	Bacteria	Firmicutes_A	Clostridia	Lachnospirales	Lachnospiraceae	Hungatella_A	Hungatella_A hathewayi_A
MGYG000001689	5560	474	0.0852518	434882	336	9724	0.0223601	432	42	0.0776978	Bacteria	Firmicutes_A	Clostridia	Lachnospirales	Lachnospiraceae	Blautia	Blautia coccoides
MGYG000001690	3760	181	0.0481383	289756	90	4901	0.0169142	173	8	0.0460106	Bacteria	Firmicutes_A	Clostridia	Lachnospirales	Lachnospiraceae	Ruminococcus_G	Ruminococcus_G gauvreauii
MGYG000001691	4115	33	0.00801944	291920	2	2202	0.00754316	33	0	0.00801944	Bacteria	Proteobacteria	Gammaproteobacteria	Enterobacterales	Aeromonadaceae	Aeromonas	Aeromonas veronii_A
MGYG000001692	4428	87	0.0196477	313529	7	2157	0.00687975	86	1	0.0194219	Bacteria	Proteobacteria	Gammaproteobacteria	Enterobacterales	Aeromonadaceae	Aeromonas	Aeromonas dhakensis
MGYG000001693	3289	2	0.000608088	189893	6	110	0.000579274	2	0	0.000608088	Archaea	Halobacteriota	Halobacteria	Halobacteriales	Haloferacaceae	Halorubrum	Halorubrum lipolyticum
MGYG000001694	2681	420	0.156658	185156	1146	4182	0.0225864	383	37	0.142857	Bacteria	Firmicutes	Bacilli	Lactobacillales	Enterococcaceae	Enterococcus	Enterococcus faecalis
MGYG000001695	2479	272	0.109722	179834	70	3541	0.0196904	257	15	0.103671	Bacteria	Firmicutes_C	Negativicutes	Veillonellales	Megasphaeraceae	Megasphaera	Megasphaera massiliensis
MGYG000001696	4101	83	0.020239	282874	18	2884	0.0101954	76	7	0.0185321	Bacteria	Firmicutes	Bacilli	Lactobacillales	Enterococcaceae	Enterococcus_A	Enterococcus_A raffinosus
MGYG000001697	2751	262	0.0952381	213144	235	4768	0.0223699	236	26	0.085787	Bacteria	Firmicutes	Bacilli	Erysipelotrichales	Erysipelatoclostridiaceae	Erysipelatoclostridium	Erysipelatoclostridium saccharogumia
MGYG000001698	4162	166	0.0398847	310465	65	5403	0.0174029	155	11	0.0372417	Bacteria	Firmicutes_A	Clostridia	Lachnospirales	Lachnospiraceae	Marvinbryantia	Marvinbryantia formatexigens
MGYG000001699	4044	98	0.0242334	321959	60	1636	0.00508139	85	13	0.0210188	Bacteria	Firmicutes_A	Clostridia	Clostridiales	Clostridiaceae	Clostridium_J	Clostridium_J ihumii
MGYG000001700	4247	45	0.0105957	299720	15	12492	0.0416789	45	0	0.0105957	Bacteria	Proteobacteria	Gammaproteobacteria	Enterobacterales	Enterobacteriaceae	Citrobacter_A	Citrobacter_A sedlakii
MGYG000001701	2124	15	0.00706215	142521	13	514	0.00360649	14	1	0.00659134	Bacteria	Actinobacteriota	Actinomycetia	Mycobacteriales	Mycobacteriaceae	Corynebacterium	Corynebacterium afermentans
MGYG000001702	3666	16	0.00436443	235592	7	1005	0.00426585	14	2	0.00381888	Bacteria	Firmicutes	Bacilli	Bacillales_D	Amphibacillaceae	Virgibacillus	Virgibacillus picturae
MGYG000001703	4366	7	0.0016033	300886	8	1965	0.00653071	7	0	0.0016033	Bacteria	Proteobacteria	Gammaproteobacteria	Enterobacterales	Vibrionaceae	Vibrio	Vibrio fluvialis
MGYG000001704	2955	378	0.127919	227657	249	8196	0.0360015	357	21	0.120812	Bacteria	Firmicutes_A	Clostridia	Lachnospirales	Lachnospiraceae	Blautia	Blautia hansenii
MGYG000001705	4649	97	0.0208647	318766	9	12682	0.0397847	95	2	0.0204345	Bacteria	Proteobacteria	Gammaproteobacteria	Enterobacterales	Enterobacteriaceae	Citrobacter	Citrobacter portucalensis
MGYG000001706	1949	17	0.00872242	154941	12	446	0.00287852	16	1	0.00820934	Bacteria	Campylobacterota	Campylobacteria	Campylobacterales	Campylobacteraceae	Campylobacter_A	Campylobacter_A curvus
MGYG000001707	2620	223	0.0851145	207661	67	4933	0.0237551	200	23	0.0763359	Bacteria	Firmicutes_A	Clostridia	Lachnospirales	Lachnospiraceae	Coprococcus	Coprococcus sp000154245
MGYG000001708	3602	76	0.0210994	245585	13	4745	0.0193212	76	0	0.0210994	Bacteria	Proteobacteria	Gammaproteobacteria	Enterobacterales	Enterobacteriaceae	Providencia	Providencia rustigianii
MGYG000001709	2045	43	0.0210269	142468	7	2351	0.016502	40	3	0.0195599	Bacteria	Actinobacteriota	Coriobacteriia	Coriobacteriales	Coriobacteriaceae	Collinsella	Collinsella stercoris
MGYG000001710	3510	182	0.0518519	273536	71	5408	0.0197707	173	9	0.0492877	Bacteria	Firmicutes_A	Clostridia	Lachnospirales	Lachnospiraceae	Extibacter	Extibacter hylemonae
MGYG000001711	2347	358	0.152535	172771	214	4708	0.0272499	317	41	0.135066	Bacteria	Firmicutes	Bacilli	Erysipelotrichales	Erysipelotrichaceae	Holdemanella	Holdemanella biformis
MGYG000001712	5720	37	0.00646853	379994	10	1287	0.0033869	29	8	0.00506993	Bacteria	Firmicutes	Bacilli	Bacillales	Bacillaceae_G	Bacillus_A	Bacillus_A thuringiensis_S
MGYG000001713	4533	40	0.00882418	306556	10	1933	0.00630554	38	2	0.00838297	Bacteria	Proteobacteria	Gammaproteobacteria	Enterobacterales	Vibrionaceae	Vibrio	Vibrio furnissii
MGYG000001714	3259	258	0.0791654	239529	138	4542	0.0189622	244	14	0.0748696	Bacteria	Firmicutes_A	Clostridia	Lachnospirales	Lachnospiraceae	Coprococcus_A	Coprococcus_A catus
MGYG000001715	1685	2	0.00118694	111133	0	4861	0.0437404	1	1	0.000593472	Bacteria	Actinobacteriota	Coriobacteriia	Coriobacteriales	Coriobacteriaceae	Collinsella	Collinsella sp900752475
MGYG000001717	1744	0	0	129002	0	5625	0.043604	0	0	0	Bacteria	Actinobacteriota	Coriobacteriia	Coriobacteriales	Coriobacteriaceae	Collinsella	-
MGYG000001718	1712	1	0.000584112	123038	1	5849	0.0475382	1	0	0.000584112	Bacteria	Actinobacteriota	Coriobacteriia	Coriobacteriales	Coriobacteriaceae	Collinsella	Collinsella sp900752545
MGYG000001720	2741	8	0.00291864	243739	1	5088	0.0208748	7	1	0.00255381	Bacteria	Bacteroidota	Bacteroidia	Bacteroidales	Bacteroidaceae	Prevotella	Prevotella sp002350355
MGYG000001723	2219	60	0.0270392	157470	117	1966	0.0124849	54	6	0.0243353	Bacteria	Firmicutes_A	Clostridia	Oscillospirales	Oscillospiraceae	UBA5446	UBA5446 sp004553625
MGYG000001724	1238	0	0	72824	0	3015	0.0414012	0	0	0	Bacteria	Actinobacteriota	Coriobacteriia	Coriobacteriales	Coriobacteriaceae	Collinsella	-
MGYG000001725	2509	31	0.0123555	169290	16	1907	0.0112647	30	1	0.011957	Bacteria	Firmicutes_A	Clostridia	Oscillospirales	Ruminococcaceae	Massilimaliae	Massilimaliae sp900752435
MGYG000001726	1699	0	0	115397	0	5479	0.0474796	0	0	0	Bacteria	Actinobacteriota	Coriobacteriia	Coriobacteriales	Coriobacteriaceae	Collinsella	Collinsella sp900752425
MGYG000001727	2151	25	0.0116225	163523	7	1167	0.00713661	25	0	0.0116225	Bacteria	Firmicutes_A	Clostridia	Peptostreptococcales	Anaerovoracaceae	UBA1191	-
MGYG000001728	1957	19	0.00970874	130957	4	1202	0.00917859	19	0	0.00970874	Bacteria	Firmicutes_A	Clostridia	Lachnospirales	UBA1390	UBA1390	UBA1390 sp002305315
MGYG000001729	2137	57	0.0266729	161163	54	1411	0.00875511	56	1	0.026205	Bacteria	Firmicutes_A	Clostridia	Peptostreptococcales	Anaerovoracaceae	CAG-145	CAG-145 sp900545135
MGYG000001731	1702	0	0	116177	0	5532	0.047617	0	0	0	Bacteria	Actinobacteriota	Coriobacteriia	Coriobacteriales	Coriobacteriaceae	Collinsella	Collinsella sp900751665
MGYG000001732	2609	84	0.0321962	202380	36	1611	0.00796027	80	4	0.0306631	Bacteria	Firmicutes_A	Clostridia	Monoglobales_A	UBA1381	HGM11530	HGM11530 sp900751685
MGYG000001733	1631	119	0.0729614	111053	28	2225	0.0200355	110	9	0.0674433	Bacteria	Firmicutes_A	Clostridia	Oscillospirales	Oscillospiraceae	CAG-83	CAG-83 sp900550615
MGYG000001735	4061	201	0.0494952	385604	38	9166	0.0237705	180	21	0.0443241	Bacteria	Bacteroidota	Bacteroidia	Bacteroidales	Tannerellaceae	Parabacteroides	-
MGYG000001736	1729	12	0.00694043	129268	0	6087	0.0470882	12	0	0.00694043	Bacteria	Actinobacteriota	Coriobacteriia	Coriobacteriales	Coriobacteriaceae	Collinsella	-
MGYG000001737	1732	90	0.051963	142748	116	2021	0.0141578	81	9	0.0467667	Bacteria	Firmicutes_A	Clostridia	Oscillospirales	Acutalibacteraceae	Eubacterium_R	Eubacterium_R sp000434995
MGYG000001738	2545	26	0.0102161	219564	14	2717	0.0123745	25	1	0.00982318	Bacteria	Bacteroidota	Bacteroidia	Bacteroidales	Muribaculaceae	Duncaniella	Duncaniella sp001701225
MGYG000001739	1370	14	0.010219	113226	4	842	0.00743645	13	1	0.00948905	Bacteria	Firmicutes_A	Clostridia	TANB77	CAG-508	CAG-269	-
MGYG000001740	1589	23	0.0144745	112040	16	948	0.00846126	23	0	0.0144745	Bacteria	Actinobacteriota	Coriobacteriia	Coriobacteriales	Eggerthellaceae	UMGS1519	UMGS1519 sp900552585
MGYG000001741	1731	15	0.00866551	129375	2	5796	0.0448	14	1	0.00808781	Bacteria	Actinobacteriota	Coriobacteriia	Coriobacteriales	Coriobacteriaceae	Collinsella	Collinsella sp900549555
MGYG000001742	2605	102	0.0391555	175019	23	2454	0.0140213	94	8	0.0360845	Bacteria	Firmicutes_A	Clostridia	Oscillospirales	Oscillospiraceae	Dysosmobacter	Dysosmobacter sp900752075
MGYG000001743	1190	11	0.0092437	83299	8	342	0.00410569	11	0	0.0092437	Bacteria	Firmicutes	Bacilli	RF39	UBA660	CAG-884	-
MGYG000001744	1740	0	0	127369	0	5848	0.0459138	0	0	0	Bacteria	Actinobacteriota	Coriobacteriia	Coriobacteriales	Coriobacteriaceae	Collinsella	Collinsella sp900752015
MGYG000001745	2437	46	0.0188757	203919	9	4074	0.0199785	43	3	0.0176446	Bacteria	Firmicutes_A	Clostridia	Lachnospirales	Lachnospiraceae	Coprococcus	Coprococcus sp900548215
MGYG000001746	1450	10	0.00689655	107512	3	692	0.00643649	10	0	0.00689655	Bacteria	Firmicutes_A	Clostridia	TANB77	CAG-508	CAG-273	CAG-273 sp900752095
MGYG000001747	1790	34	0.0189944	130821	24	1159	0.00885943	33	1	0.0184358	Bacteria	Firmicutes_A	Clostridia_A	Christensenellales	Christensenellaceae	UMGS743	UMGS743 sp900545085
MGYG000001748	3384	79	0.0233452	305882	40	4784	0.01564	77	2	0.0227541	Bacteria	Firmicutes_A	Clostridia	Lachnospirales	Lachnospiraceae	CAG-56	CAG-56 sp900762665
MGYG000001749	2811	56	0.0199217	201328	24	1796	0.00892077	55	1	0.019566	Bacteria	Firmicutes_A	Clostridia	Oscillospirales	Acutalibacteraceae	Hydrogeniiclostridium	Hydrogeniiclostridium sp900752115
MGYG000001750	2340	441	0.188462	208374	820	10324	0.0495455	389	52	0.166239	Bacteria	Bacteroidota	Bacteroidia	Bacteroidales	Bacteroidaceae	Phocaeicola	Phocaeicola ilei
MGYG000001752	1211	17	0.014038	100794	11	371	0.00368077	15	2	0.0123865	Bacteria	Firmicutes	Bacilli	RF39	UBA660	CAG-1000	CAG-1000 sp000436975
MGYG000001753	1801	1	0.000555247	133556	1	6013	0.0450223	1	0	0.000555247	Bacteria	Actinobacteriota	Coriobacteriia	Coriobacteriales	Coriobacteriaceae	Collinsella	Collinsella sp900752215
MGYG000001754	1572	41	0.0260814	116353	14	1450	0.0124621	38	3	0.024173	Bacteria	Firmicutes_A	Clostridia	Oscillospirales	Oscillospiraceae	CAG-110	CAG-110 sp900752285
MGYG000001756	2323	182	0.078347	176298	366	2475	0.0140387	166	16	0.0714593	Bacteria	Firmicutes_A	Clostridia	Oscillospirales	Ruminococcaceae	UBA1394	UBA1394 sp900538575
MGYG000001757	2150	132	0.0613953	164780	231	2357	0.0143039	120	12	0.055814	Bacteria	Firmicutes_A	Clostridia	Oscillospirales	Ruminococcaceae	Ruminococcus	Ruminococcus sp900540005
MGYG000001758	1880	87	0.0462766	145835	50	5200	0.0356567	81	6	0.0430851	Bacteria	Firmicutes_A	Clostridia	Lachnospirales	Lachnospiraceae	Blautia_A	-
MGYG000001759	1750	53	0.0302857	129388	0	5852	0.0452283	51	2	0.0291429	Bacteria	Actinobacteriota	Coriobacteriia	Coriobacteriales	Coriobacteriaceae	Collinsella	-
MGYG000001760	2369	153	0.0645842	169081	68	2574	0.0152235	139	14	0.0586745	Bacteria	Firmicutes_A	Clostridia	Oscillospirales	Acutalibacteraceae	UBA1417	UBA1417 sp900549945
MGYG000001761	2357	47	0.0199406	147101	10	2837	0.0192861	44	3	0.0186678	Bacteria	Firmicutes_A	Clostridia	Oscillospirales	Ruminococcaceae	Gemmiger	-
MGYG000001762	1654	87	0.0525998	129015	208	1518	0.0117661	82	5	0.0495768	Bacteria	Firmicutes_C	Negativicutes	Veillonellales	Megasphaeraceae	Anaeroglobus	Anaeroglobus geminatus
MGYG000001763	2175	455	0.209195	196448	1079	9910	0.0504459	381	74	0.175172	Bacteria	Bacteroidota	Bacteroidia	Bacteroidales	Bacteroidaceae	Prevotella	Prevotella sp000434975
MGYG000001764	1769	24	0.013567	135436	8	1074	0.00792994	23	1	0.0130017	Bacteria	Firmicutes_A	Clostridia	Oscillospirales	CAG-382	UBA1206	UBA1206 sp000433115
MGYG000001765	1906	12	0.00629591	148003	9	970	0.00655392	12	0	0.00629591	Bacteria	Firmicutes_A	Clostridia	Oscillospirales	CAG-272	CAG-448	CAG-448 sp000433415
MGYG000001766	1626	4	0.00246002	103387	3	878	0.00849236	4	0	0.00246002	Bacteria	Firmicutes_A	Clostridia	Oscillospirales	Acutalibacteraceae	UMGS1976	UMGS1976 sp900556765
MGYG000001767	1535	19	0.0123779	136826	10	1436	0.0104951	18	1	0.0117264	Bacteria	Bacteroidota	Bacteroidia	Bacteroidales	UBA932	RC9	RC9 sp000432655
MGYG000001768	1155	3	0.0025974	76934	1	181	0.00235267	3	0	0.0025974	Bacteria	Elusimicrobiota	Elusimicrobia	Elusimicrobiales	Elusimicrobiaceae	CADBRU01	-
MGYG000001769	2008	13	0.0064741	164165	2	1697	0.0103372	13	0	0.0064741	Bacteria	Firmicutes_A	Clostridia	Oscillospirales	Acutalibacteraceae	CAG-488	CAG-488 sp000434915
MGYG000001770	2504	703	0.280751	214732	1126	13194	0.061444	604	99	0.241214	Bacteria	Bacteroidota	Bacteroidia	Bacteroidales	Bacteroidaceae	Prevotella	Prevotella sp900313215
MGYG000001771	1228	14	0.0114007	97292	7	1946	0.0200016	14	0	0.0114007	Bacteria	Bacteroidota	Bacteroidia	Bacteroidales	Bacteroidaceae	CAG-617	CAG-617 sp000438115
MGYG000001772	1851	14	0.00756348	157737	7	1719	0.0108979	14	0	0.00756348	Bacteria	Bacteroidota	Bacteroidia	Bacteroidales	UBA932	CAG-831	CAG-831 sp900550465
MGYG000001773	1256	7	0.00557325	103017	0	763	0.00740654	7	0	0.00557325	Bacteria	Firmicutes_A	Clostridia_A	Christensenellales	CAG-917	CAG-475	CAG-475 sp900550855
MGYG000001774	2173	32	0.0147262	182237	8	1864	0.0102284	32	0	0.0147262	Bacteria	Bacteroidota	Bacteroidia	Bacteroidales	UBA932	CAG-831	CAG-831 sp000432775
MGYG000001775	2102	25	0.0118934	165885	11	2759	0.016632	25	0	0.0118934	Bacteria	Bacteroidota	Bacteroidia	Bacteroidales	Muribaculaceae	Paramuribaculum	-
MGYG000001776	1622	38	0.0234279	133684	20	494	0.00369528	33	5	0.0203453	Bacteria	Firmicutes	Bacilli	RF39	UBA660	UBA3789	UBA3789 sp900543055
MGYG000001777	2280	91	0.0399123	188821	7	3571	0.0189121	88	3	0.0385965	Bacteria	Firmicutes_A	Clostridia	Lachnospirales	Lachnospiraceae	Eubacterium_F	Eubacterium_F sp000434115
MGYG000001778	1447	54	0.0373186	90725	18	938	0.0103389	48	6	0.0331721	Bacteria	Firmicutes_C	Negativicutes	Acidaminococcales	Acidaminococcaceae	Phascolarctobacterium	-
MGYG000001779	2294	35	0.0152572	177442	26	1173	0.00661061	32	3	0.0139494	Bacteria	Firmicutes_A	Clostridia	UBA1212	UBA1255	UMGS1851	UMGS1851 sp900555605
MGYG000001780	4873	399	0.0818797	456435	75	15337	0.0336017	354	45	0.0726452	Bacteria	Bacteroidota	Bacteroidia	Bacteroidales	Bacteroidaceae	Bacteroides	-
MGYG000001781	2361	29	0.0122829	166266	8	1935	0.011638	28	1	0.0118594	Bacteria	Firmicutes_A	Clostridia	Oscillospirales	Acutalibacteraceae	Acutalibacter	Acutalibacter sp000432995
MGYG000001782	1911	2	0.00104657	154765	3	634	0.00409653	2	0	0.00104657	Bacteria	Cyanobacteria	Vampirovibrionia	Gastranaerophilales	Gastranaerophilaceae	Zag1	Zag1 sp900555175
MGYG000001783	2490	434	0.174297	224983	67	12189	0.0541774	400	34	0.160643	Bacteria	Bacteroidota	Bacteroidia	Bacteroidales	Bacteroidaceae	Phocaeicola	Phocaeicola sp900551065
MGYG000001784	2795	33	0.0118068	222397	39	738	0.00331839	30	3	0.0107335	Bacteria	Desulfobacterota	Desulfovibrionia	Desulfovibrionales	Desulfovibrionaceae	Mailhella	Mailhella sp003150275
MGYG000001785	1434	39	0.0271967	127271	31	664	0.00521721	35	4	0.0244073	Bacteria	Firmicutes	Bacilli	ML615J-28	CAG-313	UMGS1109	UMGS1109 sp900548675
MGYG000001786	1026	20	0.0194932	87840	21	437	0.00497495	16	4	0.0155945	Bacteria	Firmicutes_A	Clostridia_A	Christensenellales	UBA1242	UBA11517	UBA11517 sp900557645
MGYG000001787	2697	570	0.211346	234144	109	11086	0.0473469	514	56	0.190582	Bacteria	Bacteroidota	Bacteroidia	Bacteroidales	Bacteroidaceae	Phocaeicola	Phocaeicola sp900551645
MGYG000001788	1625	4	0.00246154	119374	0	5239	0.0438873	4	0	0.00246154	Bacteria	Actinobacteriota	Coriobacteriia	Coriobacteriales	Coriobacteriaceae	Collinsella	-
MGYG000001789	2893	708	0.244729	248895	203	10771	0.0432753	635	73	0.219495	Bacteria	Bacteroidota	Bacteroidia	Bacteroidales	Bacteroidaceae	Phocaeicola	Phocaeicola sp002161565
MGYG000001790	1664	14	0.00841346	120990	2	1608	0.0132904	14	0	0.00841346	Bacteria	Firmicutes_C	Negativicutes	Acidaminococcales	Acidaminococcaceae	Phascolarctobacterium_A	Phascolarctobacterium_A sp900553055
MGYG000001791	1459	6	0.00411241	126820	9	633	0.00499133	5	1	0.003427	Bacteria	Verrucomicrobiota	Verrucomicrobiae	Opitutales	UBA953	W0P29-029	-
MGYG000001792	3190	8	0.00250784	252713	11	303	0.00119899	8	0	0.00250784	Bacteria	Verrucomicrobiota	Lentisphaeria	Victivallales	UBA1829	UBA11452	-
MGYG000001793	2402	73	0.0303913	181676	25	3473	0.0191164	69	4	0.0287261	Bacteria	Firmicutes_A	Clostridia	Lachnospirales	Lachnospiraceae	CAG-632	CAG-632 sp002406015
MGYG000001794	551	1	0.00181488	35689	0	161	0.00451119	1	0	0.00181488	Bacteria	Firmicutes_A	Clostridia_A	Christensenellales	UBA1242	UBA11490	-
MGYG000001795	2238	37	0.0165326	179490	14	2602	0.0144966	34	3	0.0151921	Bacteria	Bacteroidota	Bacteroidia	Bacteroidales	Muribaculaceae	Amulumruptor	Amulumruptor caecigallinarius
MGYG000001797	3407	61	0.0179043	258994	10	3637	0.0140428	56	5	0.0164367	Bacteria	Firmicutes_A	Clostridia	Lachnospirales	Lachnospiraceae	CAG-590	CAG-590 sp900548855
MGYG000001798	2173	79	0.0363553	162577	16	2342	0.0144055	71	8	0.0326737	Bacteria	Firmicutes_A	Clostridia	Oscillospirales	Ruminococcaceae	Ruminococcus_D	Ruminococcus_D sp900752625
MGYG000001799	1187	0	0	75662	1	680	0.00898734	0	0	0	Bacteria	Firmicutes_A	Clostridia	Oscillospirales	Acutalibacteraceae	Eubacterium_R	-
MGYG000001800	1450	3	0.00206897	115507	3	516	0.00446726	3	0	0.00206897	Bacteria	Firmicutes	Bacilli	RFN20	CAG-631	CAG-631	-
MGYG000001801	1306	3	0.00229709	92400	4	595	0.00643939	3	0	0.00229709	Bacteria	Firmicutes_A	Clostridia	Oscillospirales	Acutalibacteraceae	UMGS1491	-
MGYG000001802	1814	0	0	129981	2	2055	0.01581	0	0	0	Bacteria	Firmicutes_C	Negativicutes	Veillonellales	Megasphaeraceae	Megasphaera	Megasphaera sp900548635
MGYG000001803	1802	1	0.000554939	161770	3	1675	0.0103542	1	0	0.000554939	Bacteria	Bacteroidota	Bacteroidia	Bacteroidales	UBA932	RC9	RC9 sp900546925
MGYG000001804	1895	10	0.00527704	149418	4	1447	0.00968424	9	1	0.00474934	Bacteria	Bacteroidota	Bacteroidia	Bacteroidales	UBA932	CAG-831	-
MGYG000001805	1494	0	0	123533	2	3289	0.0266245	0	0	0	Bacteria	Bacteroidota	Bacteroidia	Bacteroidales	Bacteroidaceae	Prevotella	-
MGYG000001806	2311	107	0.0463003	211547	21	4785	0.0226191	99	8	0.0428386	Bacteria	Bacteroidota	Bacteroidia	Bacteroidales	Bacteroidaceae	Prevotella	Prevotella sp900553965
MGYG000001807	1763	11	0.00623936	155467	7	7646	0.0491809	11	0	0.00623936	Bacteria	Bacteroidota	Bacteroidia	Bacteroidales	Bacteroidaceae	Bacteroides	-
MGYG000001808	1281	21	0.0163934	69695	14	835	0.0119808	21	0	0.0163934	Bacteria	Firmicutes_A	Clostridia	Oscillospirales	Ruminococcaceae	UBA1375	-
MGYG000001809	3422	69	0.0201636	270563	18	4239	0.0156673	65	4	0.0189947	Bacteria	Firmicutes_A	Clostridia	Lachnospirales	Lachnospiraceae	Eisenbergiella	-
MGYG000001810	2575	40	0.015534	206444	14	6166	0.0298677	40	0	0.015534	Bacteria	Firmicutes_A	Clostridia	Lachnospirales	Lachnospiraceae	Mediterraneibacter	Mediterraneibacter sp002314255
MGYG000001811	1952	7	0.00358607	132588	4	2588	0.0195191	7	0	0.00358607	Bacteria	Firmicutes_A	Clostridia	Lachnospirales	Lachnospiraceae	UBA11774	-
MGYG000001812	2455	6	0.00244399	218128	11	454	0.00208135	5	1	0.00203666	Bacteria	Verrucomicrobiota	Lentisphaeria	Victivallales	UBA1829	-	-
MGYG000001813	1165	1	0.000858369	66298	3	2714	0.0409364	1	0	0.000858369	Bacteria	Actinobacteriota	Coriobacteriia	Coriobacteriales	Coriobacteriaceae	Collinsella	-
MGYG000001814	3461	114	0.0329385	266743	33	5200	0.0194944	111	3	0.0320717	Bacteria	Firmicutes_A	Clostridia	Lachnospirales	Lachnospiraceae	COE1	COE1 sp900753305
MGYG000001815	1535	19	0.0123779	114015	9	1318	0.0115599	19	0	0.0123779	Bacteria	Actinobacteriota	Coriobacteriia	Coriobacteriales	Eggerthellaceae	CAG-1427	CAG-1427 sp900753095
MGYG000001816	1770	3	0.00169492	117244	2	651	0.00555252	3	0	0.00169492	Bacteria	Actinobacteriota	Coriobacteriia	Coriobacteriales	QAMH01	CACZQA01	CACZQA01 sp902783175
MGYG000001817	2144	3	0.00139925	178754	2	1682	0.00940958	3	0	0.00139925	Bacteria	Firmicutes_A	Clostridia	Monoglobales	Monoglobaceae	UMGS1820	-
MGYG000001818	1473	3	0.00203666	97947	3	606	0.00618702	3	0	0.00203666	Bacteria	Firmicutes_A	Clostridia	Oscillospirales	QAKW01	HGM12957	-
MGYG000001819	2058	1	0.000485909	154891	1	1253	0.00808956	1	0	0.000485909	Bacteria	Firmicutes_A	Clostridia	Peptostreptococcales	Anaerovoracaceae	CAG-145	CAG-145 sp900540145
MGYG000001820	2441	137	0.0561245	174137	55	3288	0.0188817	128	9	0.0524375	Bacteria	Firmicutes_A	Clostridia	Lachnospirales	Anaerotignaceae	Anaerotignum	Anaerotignum lactatifermentans
MGYG000001821	2203	7	0.00317749	169424	11	1133	0.00668736	7	0	0.00317749	Bacteria	Firmicutes_A	Clostridia	Oscillospirales	CAG-272	UMGS1865	-
MGYG000001822	2222	14	0.00630063	145922	12	1001	0.00685983	13	1	0.00585059	Bacteria	Firmicutes_A	Clostridia_A	Christensenellales	Christensenellaceae	-	-
MGYG000001823	2388	11	0.00460637	187729	9	1378	0.00734037	10	1	0.0041876	Bacteria	Firmicutes_A	Clostridia_A	Christensenellales	CAG-74	UMGS1603	UMGS1603 sp900553265
MGYG000001824	1669	0	0	117348	0	2534	0.0215939	0	0	0	Bacteria	Firmicutes_A	Clostridia	Oscillospirales	Oscillospiraceae	CAG-83	CAG-83 sp900551355
MGYG000001825	1299	2	0.00153965	100718	2	712	0.00706924	1	1	0.000769823	Bacteria	Firmicutes_A	Clostridia	TANB77	CAG-508	CAG-269	-
MGYG000001826	2059	4	0.00194269	147242	7	1091	0.00740957	4	0	0.00194269	Bacteria	Firmicutes	Bacilli	Erysipelotrichales	Erysipelotrichaceae	Bulleidia	-
MGYG000001827	1554	12	0.00772201	126064	5	856	0.0067902	12	0	0.00772201	Bacteria	Firmicutes_A	Clostridia_A	Christensenellales	CAG-314	UMGS929	UMGS929 sp900546875
MGYG000001828	942	0	0	80904	6	375	0.00463512	0	0	0	Bacteria	Firmicutes	Bacilli	RFN20	CAG-826	UBA4951	UBA4951 sp900542595
MGYG000001831	3508	50	0.0142531	289728	113	4555	0.0157216	46	4	0.0131129	Bacteria	Firmicutes_A	Clostridia	Lachnospirales	Lachnospiraceae	TF01-11	TF01-11 sp000436755
MGYG000001832	2678	5	0.00186706	181208	8	995	0.00549093	5	0	0.00186706	Bacteria	Desulfobacterota	Desulfovibrionia	Desulfovibrionales	Desulfovibrionaceae	Bilophila	-
MGYG000001833	1924	6	0.0031185	151304	4	1590	0.0105086	6	0	0.0031185	Bacteria	Firmicutes_A	Clostridia	Lachnospirales	CAG-274	UMGS1441	-
MGYG000001834	827	0	0	66351	2	394	0.00593812	0	0	0	Bacteria	Firmicutes_A	Clostridia_A	Christensenellales	UBA1242	UMGS2070	-
MGYG000001835	2708	267	0.0985968	238829	226	12826	0.0537037	237	30	0.0875185	Bacteria	Bacteroidota	Bacteroidia	Bacteroidales	Bacteroidaceae	Phocaeicola	Phocaeicola sp000432735
MGYG000001836	1239	1	0.000807103	111087	3	848	0.00763366	1	0	0.000807103	Bacteria	Firmicutes_A	Clostridia_A	Christensenellales	CAG-917	CAG-475	CAG-475 sp900551145
MGYG000001837	1498	8	0.00534045	114423	6	1542	0.0134763	8	0	0.00534045	Bacteria	Firmicutes_A	Clostridia	Oscillospirales	Acutalibacteraceae	UBA737	-
MGYG000001838	2296	14	0.00609756	172650	9	650	0.00376484	13	1	0.00566202	Bacteria	Cyanobacteria	Vampirovibrionia	Gastranaerophilales	Gastranaerophilaceae	Zag1	Zag1 sp000438175
MGYG000001839	1966	11	0.00559512	166728	4	2648	0.0158822	11	0	0.00559512	Bacteria	Bacteroidota	Bacteroidia	Bacteroidales	Muribaculaceae	UBA7173	-
MGYG000001840	1247	0	0	92943	1	456	0.00490623	0	0	0	Bacteria	Firmicutes	Bacilli	RF39	UBA660	UMGS2016	-
MGYG000001841	1766	1	0.000566251	110712	4	1102	0.00995375	1	0	0.000566251	Bacteria	Firmicutes_A	Clostridia	Oscillospirales	Oscillospiraceae	CAG-170	-
MGYG000001842	1754	0	0	131214	0	5876	0.0447818	0	0	0	Bacteria	Actinobacteriota	Coriobacteriia	Coriobacteriales	Coriobacteriaceae	Collinsella	Collinsella sp900758375
MGYG000001843	1140	8	0.00701754	97087	6	914	0.00941424	8	0	0.00701754	Bacteria	Firmicutes_A	Clostridia_A	Christensenellales	Borkfalkiaceae	UBA1259	-
MGYG000001844	1058	0	0	73695	0	555	0.00753104	0	0	0	Bacteria	Firmicutes_A	Clostridia_A	Christensenellales	Borkfalkiaceae	Borkfalkia	-
MGYG000001845	594	1	0.0016835	53146	2	283	0.00532495	1	0	0.0016835	Bacteria	Firmicutes_A	Clostridia_A	Christensenellales	UBA1242	UBA7868	-
MGYG000001846	1638	8	0.004884	132312	5	888	0.00671141	8	0	0.004884	Bacteria	Firmicutes_A	Clostridia_A	Christensenellales	CAG-314	CAG-1435	CAG-1435 sp900769665
MGYG000001848	2137	122	0.0570894	181414	338	3745	0.0206434	116	6	0.0542817	Bacteria	Firmicutes_A	Clostridia	Lachnospirales	Lachnospiraceae	Eubacterium_F	Eubacterium_F sp000433735
MGYG000001850	2060	1	0.000485437	157748	4	1236	0.00783528	1	0	0.000485437	Bacteria	Firmicutes_A	Clostridia_A	Christensenellales	QALW01	UMGS1322	-
MGYG000001851	1410	31	0.0219858	109393	6	903	0.00825464	30	1	0.0212766	Bacteria	Firmicutes_A	Clostridia_A	Christensenellales	CAG-552	UMGS1880	-
MGYG000001852	1270	188	0.148031	98817	575	1646	0.0166571	164	24	0.129134	Bacteria	Firmicutes_A	Clostridia_A	Christensenellales	Borkfalkiaceae	UBA11940	-
MGYG000001853	1081	1	0.000925069	90844	1	445	0.00489851	1	0	0.000925069	Bacteria	Firmicutes_A	Clostridia_A	Christensenellales	UBA1242	UBA11517	-
MGYG000001854	1253	18	0.0143655	100592	9	1033	0.0102692	17	1	0.0135674	Bacteria	Firmicutes_A	Clostridia_A	Christensenellales	Borkfalkiaceae	UBA11940	-
MGYG000001855	2203	20	0.00907853	176098	7	3639	0.0206646	19	1	0.0086246	Bacteria	Firmicutes_A	Clostridia	Lachnospirales	Lachnospiraceae	CAG-632	CAG-632 sp000431515
MGYG000001856	1570	1	0.000636943	109746	2	201	0.0018315	1	0	0.000636943	Archaea	Thermoplasmatota	Thermoplasmata	Methanomassiliicoccales	Methanomassiliicoccaceae	Methanomassiliicoccus_A	-
MGYG000001857	1513	0	0	124065	1	1007	0.00811671	0	0	0	Bacteria	Proteobacteria	Gammaproteobacteria	Enterobacterales	Succinivibrionaceae	Succinivibrio	-
MGYG000001858	1852	13	0.00701944	137455	5	1948	0.0141719	12	1	0.00647948	Bacteria	Firmicutes_C	Negativicutes	Acidaminococcales	Acidaminococcaceae	Phascolarctobacterium_A	-
MGYG000001859	1908	3	0.00157233	140396	3	1640	0.0116812	3	0	0.00157233	Bacteria	Firmicutes_C	Negativicutes	Acidaminococcales	Acidaminococcaceae	Phascolarctobacterium_A	-
MGYG000001860	1839	11	0.00598151	141155	9	1585	0.0112288	11	0	0.00598151	Bacteria	Firmicutes_A	Clostridia	Oscillospirales	Acutalibacteraceae	UMGS172	UMGS172 sp900539855
MGYG000001861	1228	6	0.00488599	97006	5	772	0.00795827	6	0	0.00488599	Bacteria	Firmicutes_A	Clostridia	TANB77	CAG-508	HGM13634	-
MGYG000001862	2138	28	0.0130964	152087	1	2955	0.0194297	24	4	0.0112254	Bacteria	Firmicutes_A	Clostridia	Lachnospirales	Anaerotignaceae	Anaerotignum	-
MGYG000001863	1129	1	0.00088574	93570	6	829	0.00885968	1	0	0.00088574	Bacteria	Firmicutes_A	Clostridia_A	Christensenellales	Borkfalkiaceae	UBA1259	-
MGYG000001864	1131	11	0.00972591	100086	5	897	0.00896229	10	1	0.00884173	Bacteria	Firmicutes_A	Clostridia_A	Christensenellales	Borkfalkiaceae	UBA4675	-
MGYG000001865	1683	4	0.00237671	126517	5	1386	0.010955	4	0	0.00237671	Bacteria	Firmicutes_A	Clostridia	Oscillospirales	Ruminococcaceae	UBA1409	UBA1409 sp002491605
MGYG000001866	2202	818	0.37148	188663	3850	9151	0.0485045	682	136	0.309718	Bacteria	Bacteroidota	Bacteroidia	Bacteroidales	Bacteroidaceae	Prevotella	Prevotella sp003447235
MGYG000001867	2036	10	0.00491159	163744	6	1788	0.0109195	9	1	0.00442043	Bacteria	Bacteroidota	Bacteroidia	Bacteroidales	Muribaculaceae	CAG-873	CAG-873 sp900555715
MGYG000001868	1744	5	0.00286697	124733	7	1195	0.00958046	5	0	0.00286697	Bacteria	Bacteroidota	Bacteroidia	Bacteroidales	Muribaculaceae	CAG-485	-
MGYG000001869	1629	5	0.00306937	127093	8	1160	0.00912717	3	2	0.00184162	Bacteria	Firmicutes_A	Clostridia	Oscillospirales	UBA644	HGM12619	HGM12619 sp900753195
MGYG000001870	1955	39	0.0199488	141112	9	1654	0.0117212	39	0	0.0199488	Bacteria	Firmicutes_C	Negativicutes	Acidaminococcales	Acidaminococcaceae	Phascolarctobacterium	-
MGYG000001871	2195	21	0.0095672	182162	17	3292	0.0180718	21	0	0.0095672	Bacteria	Bacteroidota	Bacteroidia	Bacteroidales	Muribaculaceae	-	-
MGYG000001873	2402	1	0.00041632	167089	1	3002	0.0179665	1	0	0.00041632	Bacteria	Firmicutes_A	Clostridia	Lachnospirales	Lachnospiraceae	Marvinbryantia	-
MGYG000001874	2115	4	0.00189125	165263	4	620	0.0037516	3	1	0.00141844	Bacteria	Cyanobacteria	Vampirovibrionia	Gastranaerophilales	Gastranaerophilaceae	QAMI01	QAMI01 sp900554095
MGYG000001875	1746	11	0.00630011	151286	12	615	0.00406515	9	2	0.00515464	Bacteria	Cyanobacteria	Vampirovibrionia	Gastranaerophilales	RUG14156	-	-
MGYG000001876	2541	12	0.00472255	219762	9	4146	0.0188659	12	0	0.00472255	Bacteria	Firmicutes_A	Clostridia	Lachnospirales	Lachnospiraceae	Acetatifactor	Acetatifactor sp900760705
MGYG000001878	2774	152	0.0547945	244357	34	8551	0.0349939	140	12	0.0504686	Bacteria	Bacteroidota	Bacteroidia	Bacteroidales	Tannerellaceae	Parabacteroides	Parabacteroides sp900548175
MGYG000001879	1353	0	0	97173	3	539	0.00554681	0	0	0	Bacteria	Firmicutes_A	Clostridia	Oscillospirales	CAG-272	HGM12650	-
MGYG000001880	1652	3	0.00181598	125213	3	921	0.00735547	3	0	0.00181598	Bacteria	Firmicutes_A	Clostridia_A	Christensenellales	HGM11327	HGM11327	-
MGYG000001881	2173	736	0.338702	178540	172	8079	0.0452504	626	110	0.288081	Bacteria	Verrucomicrobiota	Verrucomicrobiae	Verrucomicrobiales	Akkermansiaceae	Akkermansia	Akkermansia muciniphila_A
MGYG000001883	1279	5	0.0039093	97298	5	718	0.00737939	5	0	0.0039093	Bacteria	Firmicutes_A	Clostridia	TANB77	CAG-508	UMGS1781	UMGS1781 sp900555075
MGYG000001884	3108	4	0.001287	230907	5	408	0.00176695	2	2	0.000643501	Bacteria	Verrucomicrobiota	Lentisphaeria	Victivallales	UBA1829	UBA1829	UBA1829 sp900760615
MGYG000001885	1618	6	0.00370828	139090	1	2140	0.0153857	6	0	0.00370828	Bacteria	Bacteroidota	Bacteroidia	Bacteroidales	Muribaculaceae	UBA7173	-
MGYG000001886	2454	25	0.0101874	200930	15	4600	0.0228935	23	2	0.00937245	Bacteria	Bacteroidota	Bacteroidia	Bacteroidales	Bacteroidaceae	Paraprevotella	-
MGYG000001887	2400	29	0.0120833	190068	5	3322	0.017478	27	2	0.01125	Bacteria	Firmicutes_A	Clostridia	Oscillospirales	Ruminococcaceae	Ruminiclostridium_E	Ruminiclostridium_E sp003512525
MGYG000001888	1094	1	0.000914077	72655	2	330	0.00454201	1	0	0.000914077	Bacteria	Firmicutes_A	Clostridia_A	Christensenellales	Borkfalkiaceae	UMGS775	-
MGYG000001889	1680	2	0.00119048	128548	4	1045	0.00812926	2	0	0.00119048	Bacteria	Firmicutes_A	Clostridia_A	Christensenellales	QALW01	QALW01	QALW01 sp900547955
MGYG000001890	1856	8	0.00431034	148270	5	1026	0.00691981	7	1	0.00377155	Bacteria	Proteobacteria	Gammaproteobacteria	Enterobacterales	Succinivibrionaceae	Succinatimonas	-
MGYG000001891	2045	7	0.00342298	148655	8	1148	0.00772258	6	1	0.00293399	Bacteria	Firmicutes_A	Clostridia	Oscillospirales	Butyricicoccaceae	-	-
MGYG000001892	1357	0	0	105915	1	782	0.00738328	0	0	0	Bacteria	Proteobacteria	Gammaproteobacteria	Burkholderiales	Burkholderiaceae	CAG-521	-
MGYG000001893	2016	13	0.00644841	151164	6	1291	0.00854039	13	0	0.00644841	Bacteria	Firmicutes_A	Clostridia	Peptostreptococcales	Anaerovoracaceae	CAG-145	CAG-145 sp900542565
MGYG000001894	1757	0	0	130677	1	545	0.00417059	0	0	0	Bacteria	Proteobacteria	Alphaproteobacteria	RF32	CAG-239	CAG-495	-
MGYG000001895	1928	0	0	157528	4	614	0.00389772	0	0	0	Bacteria	Cyanobacteria	Vampirovibrionia	Gastranaerophilales	Gastranaerophilaceae	Zag111	Zag111 sp900555325
MGYG000001896	1840	19	0.0103261	164336	11	1363	0.00829398	19	0	0.0103261	Bacteria	Firmicutes_A	Clostridia	UMGS1840	UMGS1840	UMGS1840	UMGS1840 sp900555525
MGYG000001897	1353	23	0.0169993	113119	11	404	0.00357146	18	5	0.0133038	Bacteria	Firmicutes	Bacilli	RF39	UBA660	CAG-1000	-
MGYG000001898	2550	35	0.0137255	223166	31	6561	0.0293996	31	4	0.0121569	Bacteria	Bacteroidota	Bacteroidia	Bacteroidales	Tannerellaceae	Parabacteroides	Parabacteroides sp900552415
MGYG000001899	1945	0	0	154506	0	638	0.00412929	0	0	0	Bacteria	Cyanobacteria	Vampirovibrionia	Gastranaerophilales	Gastranaerophilaceae	Zag1	-
MGYG000001900	1756	1	0.000569476	133142	0	1058	0.0079464	1	0	0.000569476	Bacteria	Proteobacteria	Gammaproteobacteria	Burkholderiales	Burkholderiaceae	CAG-521	-
MGYG000001901	1223	13	0.0106296	90615	12	1084	0.0119627	10	3	0.00817661	Bacteria	Firmicutes_A	Clostridia	Oscillospirales	Acutalibacteraceae	CAG-557	CAG-557 sp000435275
MGYG000001902	1581	6	0.00379507	122746	9	1527	0.0124403	6	0	0.00379507	Bacteria	Firmicutes_A	Clostridia	UMGS1810	UMGS1810	UMGS1810	-
MGYG000001903	1914	15	0.00783699	151158	9	1387	0.00917583	14	1	0.00731452	Bacteria	Firmicutes_A	Clostridia	Monoglobales	Firm-18	-	-
MGYG000001904	902	0	0	66694	0	531	0.00796174	0	0	0	Bacteria	Firmicutes_A	Clostridia_A	Christensenellales	CAG-917	CAG-917	-
MGYG000001905	1480	3	0.00202703	118376	8	1062	0.00897141	3	0	0.00202703	Bacteria	Firmicutes_A	Clostridia	Oscillospirales	CAG-272	Firm-07	-
MGYG000001906	2268	3	0.00132275	172826	2	758	0.00438591	3	0	0.00132275	Bacteria	Cyanobacteria	Vampirovibrionia	Gastranaerophilales	Gastranaerophilaceae	CAG-484	-
MGYG000001907	751	6	0.00798935	65156	4	371	0.00569403	6	0	0.00798935	Bacteria	Firmicutes_A	Clostridia_A	Christensenellales	UBA1242	UMGS1908	-
MGYG000001908	2199	3	0.00136426	167772	6	2304	0.0137329	2	1	0.000909504	Bacteria	Firmicutes_A	Clostridia	Oscillospirales	Ruminococcaceae	Ruminococcus_D	Ruminococcus_D sp900543145
MGYG000001909	1652	4	0.00242131	114629	9	1250	0.0109047	4	0	0.00242131	Bacteria	Firmicutes_A	Clostridia	Oscillospirales	QAKW01	QAKW01	QAKW01 sp003343605
MGYG000001910	2617	7	0.00267482	221351	8	2952	0.0133363	7	0	0.00267482	Bacteria	Bacteroidota	Bacteroidia	Bacteroidales	Muribaculaceae	Duncaniella	Duncaniella dubosii
MGYG000001911	2286	45	0.019685	180882	97	815	0.0045057	40	5	0.0174978	Bacteria	Desulfobacterota	Desulfovibrionia	Desulfovibrionales	Desulfovibrionaceae	Desulfovibrio	Desulfovibrio sp002159665
MGYG000001912	1924	3	0.00155925	118639	3	1007	0.00848793	3	0	0.00155925	Bacteria	Firmicutes_A	Clostridia	Oscillospirales	Acutalibacteraceae	UMGS1839	UMGS1839 sp900555545
MGYG000001913	1863	45	0.0241546	147739	38	1238	0.00837964	44	1	0.0236178	Bacteria	Firmicutes_A	Clostridia	Oscillospirales	CAG-272	UMGS731	UMGS731 sp900544985
MGYG000001914	1506	2	0.00132802	112997	1	758	0.00670814	1	1	0.000664011	Bacteria	Firmicutes_A	Clostridia_A	Christensenellales	Borkfalkiaceae	QALS01	-
MGYG000001915	1095	1	0.000913242	61522	0	1597	0.0259582	1	0	0.000913242	Bacteria	Actinobacteriota	Coriobacteriia	Coriobacteriales	Coriobacteriaceae	Collinsella	-
MGYG000001916	1520	2	0.00131579	93487	0	3807	0.0407222	2	0	0.00131579	Bacteria	Actinobacteriota	Coriobacteriia	Coriobacteriales	Coriobacteriaceae	Collinsella	-
MGYG000001917	1153	2	0.00173461	88984	6	421	0.00473119	2	0	0.00173461	Bacteria	Firmicutes	Bacilli	RF39	UBA660	CAG-762	-
MGYG000001918	1975	100	0.0506329	170312	44	4399	0.0258291	90	10	0.0455696	Bacteria	Bacteroidota	Bacteroidia	Bacteroidales	Bacteroidaceae	Prevotellamassilia	Prevotellamassilia sp900541575
MGYG000001919	1913	3	0.00156822	137253	4	1539	0.0112129	3	0	0.00156822	Bacteria	Firmicutes_A	Clostridia	Oscillospirales	Oscillospiraceae	F23-B02	F23-B02 sp002472405
MGYG000001920	2540	114	0.0448819	214965	14	8476	0.0394297	108	6	0.0425197	Bacteria	Bacteroidota	Bacteroidia	Bacteroidales	Bacteroidaceae	Phocaeicola	Phocaeicola sp900546355
MGYG000001921	2346	67	0.0285592	194540	27	8241	0.0423615	57	10	0.0242967	Bacteria	Verrucomicrobiota	Verrucomicrobiae	Verrucomicrobiales	Akkermansiaceae	Akkermansia	-
MGYG000001922	1286	3	0.00233281	106876	5	589	0.00551106	2	1	0.00155521	Bacteria	Firmicutes_A	Clostridia	TANB77	CAG-465	CAG-465	CAG-465 sp000433135
MGYG000001923	2177	23	0.010565	159382	21	1679	0.0105344	21	2	0.0096463	Bacteria	Proteobacteria	Gammaproteobacteria	Burkholderiales	Burkholderiaceae	Parasutterella	Parasutterella sp009767915
MGYG000001924	1906	3	0.00157398	146773	1	591	0.00402663	3	0	0.00157398	Bacteria	Cyanobacteria	Vampirovibrionia	Gastranaerophilales	Gastranaerophilaceae	Zag1	Zag1 sp900752845
MGYG000001925	2802	254	0.0906495	244307	70	9939	0.0406824	237	17	0.0845824	Bacteria	Bacteroidota	Bacteroidia	Bacteroidales	Bacteroidaceae	Phocaeicola	Phocaeicola sp900544675
MGYG000001926	1219	3	0.00246103	91391	2	417	0.00456281	3	0	0.00246103	Bacteria	Firmicutes	Bacilli	RF39	UBA660	CAG-776	CAG-776 sp900549285
MGYG000001927	2347	309	0.131657	201293	712	6401	0.0317994	270	39	0.11504	Bacteria	Bacteroidota	Bacteroidia	Bacteroidales	Bacteroidaceae	Prevotella	Prevotella sp900547005
MGYG000001928	1407	2	0.00142146	119088	3	613	0.00514745	2	0	0.00142146	Bacteria	Firmicutes	Bacilli	ML615J-28	CAG-313	UMGS75	UMGS75 sp900752975
MGYG000001929	2195	20	0.00911162	183186	10	2882	0.0157326	19	1	0.00865604	Bacteria	Bacteroidota	Bacteroidia	Bacteroidales	Muribaculaceae	Paramuribaculum	Paramuribaculum sp900752995
MGYG000001930	1297	1	0.00077101	113178	1	878	0.00775769	1	0	0.00077101	Bacteria	Firmicutes_A	Clostridia_A	Christensenellales	CAG-917	CAG-475	CAG-475 sp900548005
MGYG000001931	2670	19	0.0071161	228221	8	3920	0.0171763	16	3	0.00599251	Bacteria	Bacteroidota	Bacteroidia	Bacteroidales	Muribaculaceae	CAG-279	CAG-279 sp900548875
MGYG000001932	1741	77	0.0442275	118139	40	1215	0.0102845	74	3	0.0425043	Bacteria	Firmicutes_A	Clostridia_A	Christensenellales	QAND01	UMGS1975	UMGS1975 sp900751745
MGYG000001933	2222	3	0.00135014	196719	1	6909	0.0351212	2	1	0.00090009	Bacteria	Bacteroidota	Bacteroidia	Bacteroidales	Bacteroidaceae	Prevotella	Prevotella sp900544495
MGYG000001934	1886	2	0.00106045	138246	4	1101	0.00796406	2	0	0.00106045	Bacteria	Firmicutes_A	Clostridia	Oscillospirales	CAG-272	UMGS1002	UMGS1002 sp900547565
MGYG000001935	1753	1	0.000570451	114834	0	5189	0.045187	1	0	0.000570451	Bacteria	Actinobacteriota	Coriobacteriia	Coriobacteriales	Coriobacteriaceae	Collinsella	-
MGYG000001936	1822	15	0.00823271	130043	5	1573	0.012096	15	0	0.00823271	Bacteria	Firmicutes_A	Clostridia	Oscillospirales	Acutalibacteraceae	UBA5905	UBA5905 sp002437905
MGYG000001937	1865	305	0.163539	158632	715	3765	0.0237342	271	34	0.145308	Bacteria	Bacteroidota	Bacteroidia	Bacteroidales	Muribaculaceae	UBA7173	UBA7173 sp001701135
MGYG000001938	2019	4	0.00198118	169395	1	2348	0.0138611	4	0	0.00198118	Bacteria	Bacteroidota	Bacteroidia	Bacteroidales	Muribaculaceae	CAG-873	CAG-873 sp001701165
MGYG000001939	1866	7	0.00375134	156754	6	962	0.006137	7	0	0.00375134	Bacteria	Firmicutes_A	Clostridia_A	Christensenellales	Borkfalkiaceae	UBA10281	UBA10281 sp900767815
MGYG000001940	2126	4	0.00188147	162501	7	2045	0.0125845	4	0	0.00188147	Bacteria	Firmicutes_A	Clostridia	Oscillospirales	Ruminococcaceae	Ruminococcus	Ruminococcus sp002438605
MGYG000001941	834	2	0.00239808	73367	2	424	0.00577917	2	0	0.00239808	Bacteria	Firmicutes_A	Clostridia_A	Christensenellales	UBA1242	UMGS687	UMGS687 sp900545735
MGYG000001942	1669	2	0.00119832	128664	3	718	0.00558043	2	0	0.00119832	Bacteria	Firmicutes_A	Clostridia	TANB77	CAG-508	CAG-269	CAG-269 sp900753165
MGYG000001944	1904	0	0	131946	1	1453	0.0110121	0	0	0	Bacteria	Firmicutes_C	Negativicutes	Selenomonadales	Selenomonadaceae	Selenomonas_C	Selenomonas_C sp002351185
MGYG000001945	790	0	0	68938	1	415	0.0060199	0	0	0	Bacteria	Firmicutes_A	Clostridia_A	Christensenellales	UBA1242	UMGS687	UMGS687 sp900544595
MGYG000001946	987	1	0.00101317	81995	0	378	0.00461004	1	0	0.00101317	Bacteria	Firmicutes	Bacilli	RF39	UBA660	CAG-611	CAG-611 sp000434175
MGYG000001947	1986	6	0.00302115	139975	6	1367	0.00976603	6	0	0.00302115	Bacteria	Firmicutes_A	Clostridia	Oscillospirales	Oscillospiraceae	UBA1777	UBA1777 sp900549545
MGYG000001948	2382	8	0.00335852	199691	7	3261	0.0163302	7	1	0.00293871	Bacteria	Bacteroidota	Bacteroidia	Bacteroidales	Muribaculaceae	Muribaculum	Muribaculum sp002492595
MGYG000001949	1849	4	0.00216333	115551	5	1661	0.0143746	4	0	0.00216333	Bacteria	Firmicutes_A	Clostridia	Oscillospirales	Oscillospiraceae	Dysosmobacter	Dysosmobacter sp900551885
MGYG000001950	1867	2	0.00107124	137590	5	437	0.0031761	2	0	0.00107124	Bacteria	Cyanobacteria	Vampirovibrionia	Gastranaerophilales	Gastranaerophilaceae	Gastranaerophilus	Gastranaerophilus phascolarctosicola
MGYG000001951	2309	2	0.000866176	201335	4	2489	0.0123625	2	0	0.000866176	Bacteria	Bacteroidota	Bacteroidia	Bacteroidales	Muribaculaceae	CAG-873	CAG-873 sp900548975
MGYG000001952	2658	19	0.00714823	187957	13	3169	0.0168602	17	2	0.00639579	Bacteria	Firmicutes_A	Clostridia	Lachnospirales	Lachnospiraceae	Lachnoclostridium_A	-
MGYG000001953	2273	2	0.000879894	158821	6	1164	0.00732901	2	0	0.000879894	Bacteria	Firmicutes_A	Clostridia	Peptostreptococcales	Anaerovoracaceae	-	-
MGYG000001954	3022	82	0.0271343	228630	22	4693	0.0205266	77	5	0.0254798	Bacteria	Firmicutes_A	Clostridia	Lachnospirales	Lachnospiraceae	Enterocloster	-
MGYG000001955	2453	0	0	185708	3	3123	0.0168167	0	0	0	Bacteria	Firmicutes_A	Clostridia	Lachnospirales	Lachnospiraceae	Frisingicoccus	Frisingicoccus sp900549105
MGYG000001956	1574	3	0.00190597	126993	7	1517	0.0119455	3	0	0.00190597	Bacteria	Firmicutes_A	Clostridia	Oscillospirales	Acutalibacteraceae	Eubacterium_R	Eubacterium_R sp900543795
MGYG000001957	1583	3	0.00189514	132349	6	711	0.00537216	3	0	0.00189514	Bacteria	Firmicutes	Bacilli	Acholeplasmatales	Anaeroplasmataceae	UMGS268	UMGS268 sp900540705
MGYG000001958	1631	5	0.0030656	89088	3	1083	0.0121565	4	1	0.00245248	Bacteria	Firmicutes_A	Clostridia	Oscillospirales	Oscillospiraceae	Intestinimonas	-
MGYG000001959	1130	14	0.0123894	92865	6	440	0.00473806	11	3	0.00973451	Bacteria	Firmicutes	Bacilli	RF39	UBA660	UBA3631	UBA3631 sp900546275
MGYG000001960	2068	41	0.0198259	160447	51	691	0.00430672	32	9	0.0154739	Bacteria	Cyanobacteria	Vampirovibrionia	Gastranaerophilales	Gastranaerophilaceae	QAMI01	QAMI01 sp900551915
MGYG000001961	2126	30	0.014111	155180	8	3200	0.0206212	30	0	0.014111	Bacteria	Firmicutes_A	Clostridia	Lachnospirales	Lachnospiraceae	Frisingicoccus	Frisingicoccus sp900753685
MGYG000001962	1441	0	0	109668	5	479	0.00436773	0	0	0	Bacteria	Firmicutes	Bacilli	RF39	UBA660	CAG-877	CAG-877 sp900554315
MGYG000001963	2600	460	0.176923	240474	1245	10846	0.0451026	389	71	0.149615	Bacteria	Bacteroidota	Bacteroidia	Bacteroidales	Bacteroidaceae	Phocaeicola	Phocaeicola sp000434735
MGYG000001964	2765	118	0.0426763	216414	14	5778	0.0266988	114	4	0.0412297	Bacteria	Firmicutes_A	Clostridia	Lachnospirales	Lachnospiraceae	Acetatifactor	Acetatifactor sp900772845
MGYG000001965	2514	18	0.0071599	198013	13	4093	0.0206704	18	0	0.0071599	Bacteria	Firmicutes_A	Clostridia	Lachnospirales	Lachnospiraceae	CAG-510	CAG-510 sp900550475
MGYG000001966	853	3	0.003517	67512	4	402	0.0059545	2	1	0.00234467	Bacteria	Firmicutes_A	Clostridia_A	Christensenellales	UBA1242	UMGS1908	UMGS1908 sp900556185
MGYG000001967	1679	0	0	130445	5	685	0.00525126	0	0	0	Bacteria	Firmicutes_A	Clostridia	TANB77	CAG-508	CAG-492	CAG-492 sp900557045
MGYG000001968	555	0	0	44207	0	323	0.00730654	0	0	0	Bacteria	Firmicutes	Bacilli	RF39	UBA660	UMGS2016	-
MGYG000001969	1736	1	0.000576037	106698	0	662	0.00620443	1	0	0.000576037	Bacteria	Firmicutes_A	Clostridia	Oscillospirales	Oscillospiraceae	CAG-110	-
MGYG000001970	3174	35	0.0110271	251478	16	3548	0.0141086	34	1	0.010712	Bacteria	Firmicutes_A	Clostridia	Lachnospirales	Lachnospiraceae	UBA2882	UBA2882 sp002362385
MGYG000001971	3219	17	0.00528114	240121	12	5020	0.0209061	16	1	0.00497049	Bacteria	Firmicutes_A	Clostridia	Lachnospirales	Lachnospiraceae	Enterocloster	Enterocloster sp900753815
MGYG000001972	2767	5	0.00180701	240901	7	3833	0.0159111	5	0	0.00180701	Bacteria	Bacteroidota	Bacteroidia	Bacteroidales	Bacteroidaceae	Prevotella	Prevotella sp900315955
MGYG000001973	1356	7	0.00516224	115945	4	879	0.00758118	7	0	0.00516224	Bacteria	Firmicutes_A	Clostridia_A	Christensenellales	CAG-917	CAG-349	CAG-349 sp001940895
MGYG000001974	1362	10	0.00734214	109075	4	513	0.00470319	8	2	0.00587372	Bacteria	Proteobacteria	Alphaproteobacteria	RF32	CAG-239	51-20	51-20 sp900542055
MGYG000001975	2348	142	0.060477	207406	37	7442	0.0358813	131	11	0.0557922	Bacteria	Bacteroidota	Bacteroidia	Bacteroidales	Bacteroidaceae	Prevotella	Prevotella sp900552515
MGYG000001976	1610	36	0.0223602	107634	4	1078	0.0100154	34	2	0.021118	Bacteria	Proteobacteria	Gammaproteobacteria	Burkholderiales	Burkholderiaceae	Sutterella	Sutterella seckii_A
MGYG000001977	3573	141	0.0394626	307574	121	15995	0.0520037	128	13	0.0358242	Bacteria	Bacteroidota	Bacteroidia	Bacteroidales	Bacteroidaceae	Bacteroides	-
MGYG000001978	1214	6	0.00494234	92569	3	626	0.00676252	6	0	0.00494234	Bacteria	Firmicutes_A	Clostridia_A	Christensenellales	CAG-314	SFEB01	SFEB01 sp004558105
MGYG000001979	1477	0	0	83682	1	839	0.0100261	0	0	0	Bacteria	Firmicutes_A	Clostridia	Oscillospirales	Acutalibacteraceae	Acutalibacter	-
MGYG000001980	1525	42	0.027541	107567	6	1343	0.0124852	41	1	0.0268852	Bacteria	Firmicutes_C	Negativicutes	Acidaminococcales	Acidaminococcaceae	Phascolarctobacterium	Phascolarctobacterium sp900554395
MGYG000001981	1780	41	0.0230337	144068	12	3761	0.0261057	41	0	0.0230337	Bacteria	Bacteroidota	Bacteroidia	Bacteroidales	Bacteroidaceae	CAG-617	CAG-617 sp000431275
MGYG000001982	1813	0	0	133119	0	6059	0.0455157	0	0	0	Bacteria	Actinobacteriota	Coriobacteriia	Coriobacteriales	Coriobacteriaceae	Collinsella	Collinsella sp900754075
MGYG000001983	2402	62	0.0258118	164090	32	2496	0.0152112	61	1	0.0253955	Bacteria	Firmicutes_A	Clostridia	Oscillospirales	Oscillospiraceae	Dysosmobacter	Dysosmobacter sp000436875
MGYG000001984	1656	8	0.00483092	123363	3	1728	0.0140074	7	1	0.00422705	Bacteria	Firmicutes_A	Clostridia	Oscillospirales	Acutalibacteraceae	UBA737	UBA737 sp900754145
MGYG000001985	1690	0	0	129318	1	576	0.00445414	0	0	0	Bacteria	Proteobacteria	Alphaproteobacteria	RF32	CAG-239	CAG-495	CAG-495 sp900540425
MGYG000001986	1723	1	0.000580383	127057	1	5973	0.0470104	1	0	0.000580383	Bacteria	Actinobacteriota	Coriobacteriia	Coriobacteriales	Coriobacteriaceae	Collinsella	Collinsella sp900547855
MGYG000001987	2486	2	0.000804505	185528	0	2074	0.0111789	1	1	0.000402253	Bacteria	Firmicutes_A	Clostridia	Oscillospirales	Ruminococcaceae	UMGS363	UMGS363 sp900543105
MGYG000001988	3576	43	0.0120246	277369	14	5151	0.0185709	39	4	0.010906	Bacteria	Firmicutes_A	Clostridia	Lachnospirales	Lachnospiraceae	Marvinbryantia	Marvinbryantia sp900550755
MGYG000001989	1497	6	0.00400802	125367	0	881	0.00702737	6	0	0.00400802	Bacteria	Firmicutes_A	Clostridia	TANB77	CAG-508	CAG-269	CAG-269 sp900754285
MGYG000001991	1402	5	0.00356633	109791	4	751	0.00684027	5	0	0.00356633	Bacteria	Firmicutes_A	Clostridia	TANB77	CAG-508	CAG-273	CAG-273 sp900752335
MGYG000001992	1742	1	0.000574053	121468	2	5451	0.044876	1	0	0.000574053	Bacteria	Actinobacteriota	Coriobacteriia	Coriobacteriales	Coriobacteriaceae	Collinsella	Collinsella sp900754525
MGYG000001993	1807	2	0.00110681	129316	0	6178	0.0477744	2	0	0.00110681	Bacteria	Actinobacteriota	Coriobacteriia	Coriobacteriales	Coriobacteriaceae	Collinsella	Collinsella sp900754275
MGYG000001994	2476	5	0.00201939	194202	7	5655	0.0291192	5	0	0.00201939	Bacteria	Firmicutes_A	Clostridia	Lachnospirales	Lachnospiraceae	Schaedlerella	-
MGYG000001995	3725	19	0.00510067	337042	13	9114	0.0270411	17	2	0.00456376	Bacteria	Bacteroidota	Bacteroidia	Bacteroidales	Tannerellaceae	Parabacteroides	Parabacteroides sp900541965
MGYG000001996	1814	1	0.000551268	130153	0	6030	0.0463301	1	0	0.000551268	Bacteria	Actinobacteriota	Coriobacteriia	Coriobacteriales	Coriobacteriaceae	Collinsella	-
MGYG000001998	2120	95	0.0448113	170476	39	3834	0.02249	92	3	0.0433962	Bacteria	Firmicutes_A	Clostridia	Lachnospirales	Lachnospiraceae	Lachnospira	Lachnospira sp900552795
MGYG000002000	949	4	0.00421496	66525	2	455	0.00683953	4	0	0.00421496	Bacteria	Firmicutes_A	Clostridia_A	Christensenellales	CAG-917	CAG-917	-
MGYG000002001	2022	23	0.0113749	161389	16	1805	0.0111842	22	1	0.0108803	Bacteria	Firmicutes_A	Clostridia	Oscillospirales	Acutalibacteraceae	CAG-177	CAG-177 sp000431775
MGYG000002002	1206	0	0	92642	1	378	0.00408022	0	0	0	Bacteria	Firmicutes	Bacilli	RF39	UBA660	CAG-460	CAG-460 sp900551525
MGYG000002004	1431	12	0.00838574	108134	18	959	0.00886863	12	0	0.00838574	Bacteria	Firmicutes_A	Clostridia	Oscillospirales	CAG-382	UCG-010	UCG-010 sp900754535
MGYG000002005	1509	4	0.00265076	89263	8	525	0.0058815	4	0	0.00265076	Bacteria	Firmicutes_A	Clostridia	Oscillospirales	BX7	JAAYBB01	-
MGYG000002006	2833	62	0.0218849	189152	17	3267	0.0172718	56	6	0.019767	Bacteria	Firmicutes_A	Clostridia	Oscillospirales	Oscillospiraceae	Lawsonibacter	Lawsonibacter sp900754605
MGYG000002007	2185	222	0.101602	199564	612	5400	0.027059	181	41	0.0828375	Bacteria	Bacteroidota	Bacteroidia	Bacteroidales	Rikenellaceae	Alistipes	Alistipes dispar
MGYG000002008	1945	9	0.00462725	154999	9	1784	0.0115098	9	0	0.00462725	Bacteria	Firmicutes_A	Clostridia	Oscillospirales	Ruminococcaceae	CAG-115	CAG-115 sp003516865
MGYG000002009	1256	6	0.00477707	105314	3	839	0.00796665	5	1	0.00398089	Bacteria	Firmicutes_A	Clostridia_A	Christensenellales	CAG-917	UMGS1688	UMGS1688 sp900754695
MGYG000002010	1081	1	0.000925069	75304	2	501	0.00665303	1	0	0.000925069	Bacteria	Firmicutes_A	Clostridia	Peptostreptococcales	Anaerovoracaceae	-	-
MGYG000002011	2053	6	0.00292255	133806	9	956	0.00714467	6	0	0.00292255	Bacteria	Firmicutes_A	Clostridia_A	Christensenellales	CAG-74	HGM11575	HGM11575 sp900754775
MGYG000002013	1818	0	0	132179	1	5925	0.0448256	0	0	0	Bacteria	Actinobacteriota	Coriobacteriia	Coriobacteriales	Coriobacteriaceae	Collinsella	Collinsella sp900754745
MGYG000002014	2063	29	0.0140572	147271	6	1689	0.0114687	28	1	0.0135725	Bacteria	Firmicutes	Bacilli	Erysipelotrichales	Erysipelotrichaceae	Merdibacter	Merdibacter sp900754715
MGYG000002015	1205	7	0.00580913	84614	7	958	0.011322	6	1	0.00497925	Bacteria	Bacteroidota	Bacteroidia	Bacteroidales	Porphyromonadaceae	Porphyromonas	Porphyromonas endodontalis
MGYG000002016	2277	55	0.0241546	153923	23	1361	0.00884208	51	4	0.0223979	Bacteria	Firmicutes_A	Clostridia_A	Christensenellales	CAG-138	UBA5394	UBA5394 sp003150565
MGYG000002017	1114	0	0	63998	0	714	0.0111566	0	0	0	Bacteria	Firmicutes_A	Clostridia	Oscillospirales	Ruminococcaceae	Fournierella	-
MGYG000002018	1936	20	0.0103306	154833	10	2664	0.0172056	19	1	0.00981405	Bacteria	Firmicutes_A	Clostridia	Lachnospirales	Lachnospiraceae	Anaerobutyricum	Anaerobutyricum sp900754855
MGYG000002019	1973	6	0.00304105	153025	2	1600	0.0104558	6	0	0.00304105	Bacteria	Firmicutes_A	Clostridia	Oscillospirales	Acutalibacteraceae	Eubacterium_R	Eubacterium_R sp000431535
MGYG000002020	1910	2	0.00104712	140243	0	5971	0.0425761	2	0	0.00104712	Bacteria	Actinobacteriota	Coriobacteriia	Coriobacteriales	Coriobacteriaceae	Collinsella	Collinsella sp900544225
MGYG000002021	1803	71	0.0393788	140329	40	680	0.00484576	52	19	0.0288408	Bacteria	Proteobacteria	Alphaproteobacteria	RF32	CAG-239	51-20	51-20 sp001917175
MGYG000002022	1977	63	0.0318665	152562	36	1299	0.00851457	61	2	0.0308548	Bacteria	Firmicutes_C	Negativicutes	Selenomonadales	Selenomonadaceae	Centipeda	Centipeda artemidis
MGYG000002023	1810	24	0.0132597	125736	10	1208	0.00960743	24	0	0.0132597	Bacteria	Actinobacteriota	Coriobacteriia	Coriobacteriales	Eggerthellaceae	CAAEEV01	CAAEEV01 sp900754955
MGYG000002024	1742	10	0.00574053	133007	6	607	0.00456367	9	1	0.00516648	Bacteria	Firmicutes	Bacilli	RF39	UBA660	CAG-877	CAG-877 sp900554305
MGYG000002025	2535	66	0.0260355	195744	27	4241	0.0216661	61	5	0.0240631	Bacteria	Firmicutes_A	Clostridia	Lachnospirales	Lachnospiraceae	RUG12045	-
MGYG000002026	1828	52	0.0284464	126002	73	1312	0.0104125	52	0	0.0284464	Bacteria	Firmicutes_A	Clostridia	Oscillospirales	Oscillospiraceae	HGM13010	HGM13010 sp900754965
MGYG000002027	1492	120	0.080429	126444	90	994	0.00786119	106	14	0.0710456	Bacteria	Firmicutes_A	Clostridia_A	Christensenellales	CAG-917	HGM11377	HGM11377 sp900755035
MGYG000002028	1789	0	0	131651	0	5998	0.0455599	0	0	0	Bacteria	Actinobacteriota	Coriobacteriia	Coriobacteriales	Coriobacteriaceae	Collinsella	Collinsella sp900755005
MGYG000002029	2138	25	0.0116932	142825	4	2533	0.017735	25	0	0.0116932	Bacteria	Firmicutes_A	Clostridia	Lachnospirales	Lachnospiraceae	Anaerosacchariphilus	Anaerosacchariphilus sp014290175
MGYG000002030	1594	15	0.00941029	130290	10	604	0.00463581	15	0	0.00941029	Bacteria	Firmicutes	Bacilli	RFN20	CAG-449	UBA3210	UBA3210 sp900755065
MGYG000002031	1961	40	0.0203978	150897	7	1627	0.0107822	38	2	0.0193779	Bacteria	Firmicutes_A	Clostridia	Oscillospirales	Acutalibacteraceae	UBA5905	UBA5905 sp900549155
MGYG000002032	1839	0	0	136341	0	6110	0.0448141	0	0	0	Bacteria	Actinobacteriota	Coriobacteriia	Coriobacteriales	Coriobacteriaceae	Collinsella	-
MGYG000002033	3255	376	0.115515	303875	195	13089	0.0430736	343	33	0.105376	Bacteria	Bacteroidota	Bacteroidia	Bacteroidales	Tannerellaceae	Parabacteroides	Parabacteroides massiliensis
MGYG000002034	1811	39	0.0215351	128514	27	1799	0.0139985	39	0	0.0215351	Bacteria	Firmicutes_A	Clostridia	Oscillospirales	Oscillospiraceae	CAG-170	CAG-170 sp900553545
MGYG000002035	1968	12	0.00609756	132785	9	1398	0.0105283	11	1	0.00558943	Bacteria	Firmicutes_A	Clostridia	Oscillospirales	Oscillospiraceae	An92	-
MGYG000002036	1448	30	0.0207182	99087	6	655	0.00661035	29	1	0.0200276	Bacteria	Firmicutes_A	Clostridia	Oscillospirales	Oscillospiraceae	UBA738	UBA738 sp900763675
MGYG000002037	1810	8	0.00441989	124119	0	2311	0.0186192	8	0	0.00441989	Bacteria	Firmicutes_A	Clostridia	Oscillospirales	Ruminococcaceae	SFJ001	-
MGYG000002038	2099	68	0.0323964	155606	37	1563	0.0100446	65	3	0.0309671	Bacteria	Firmicutes_A	Clostridia	Oscillospirales	Acutalibacteraceae	-	-
MGYG000002039	1560	3	0.00192308	102058	4	901	0.00882831	3	0	0.00192308	Bacteria	Firmicutes_A	Clostridia	Oscillospirales	Ruminococcaceae	UMGS966	UMGS966 sp900761965
MGYG000002040	2054	868	0.42259	148331	921	10911	0.0735585	766	102	0.372931	Bacteria	Firmicutes_A	Clostridia	Oscillospirales	Ruminococcaceae	Faecalibacterium	Faecalibacterium sp900758465
MGYG000002041	1716	1	0.000582751	124519	0	5970	0.0479445	1	0	0.000582751	Bacteria	Actinobacteriota	Coriobacteriia	Coriobacteriales	Coriobacteriaceae	Collinsella	-
MGYG000002042	1808	33	0.0182522	140952	16	1283	0.00910239	32	1	0.0176991	Bacteria	Firmicutes_A	Clostridia	Oscillospirales	Oscillospiraceae	CAG-110	CAG-110 sp900762935
MGYG000002043	1503	2	0.00133067	107465	7	5437	0.0505932	1	1	0.000665336	Bacteria	Actinobacteriota	Coriobacteriia	Coriobacteriales	Coriobacteriaceae	Collinsella	Collinsella sp900757235
MGYG000002044	1208	13	0.0107616	85252	10	536	0.00628724	13	0	0.0107616	Bacteria	Firmicutes	Bacilli	Lactobacillales	Lactobacillaceae	Fructilactobacillus	Fructilactobacillus sanfranciscensis
MGYG000002045	1690	12	0.00710059	119492	4	866	0.00724735	11	1	0.00650888	Bacteria	Firmicutes_A	Clostridia	Oscillospirales	Oscillospiraceae	CAG-110	-
MGYG000002046	974	0	0	74593	0	1717	0.0230182	0	0	0	Bacteria	Firmicutes_A	Clostridia	Lachnospirales	Lachnospiraceae	Roseburia	-
MGYG000002047	1829	146	0.079825	145110	33	1417	0.00976501	137	9	0.0749043	Bacteria	Firmicutes_A	Clostridia	Oscillospirales	CAG-272	UMGS902	UMGS902 sp003343845
MGYG000002048	1552	16	0.0103093	113494	1	5680	0.0500467	15	1	0.00966495	Bacteria	Actinobacteriota	Coriobacteriia	Coriobacteriales	Coriobacteriaceae	Collinsella	Collinsella sp002232035
MGYG000002049	1568	34	0.0216837	138056	15	2317	0.016783	33	1	0.0210459	Bacteria	Bacteroidota	Bacteroidia	Bacteroidales	Muribaculaceae	CAG-485	CAG-485 sp900556595
MGYG000002050	1797	0	0	132864	0	6080	0.0457611	0	0	0	Bacteria	Actinobacteriota	Coriobacteriia	Coriobacteriales	Coriobacteriaceae	Collinsella	Collinsella sp900756725
MGYG000002051	2591	175	0.0675415	231320	26	4883	0.0211093	167	8	0.0644539	Bacteria	Bacteroidota	Bacteroidia	Bacteroidales	Bacteroidaceae	Prevotella	Prevotella sp900546345
MGYG000002052	1169	139	0.118905	96513	42	1561	0.016174	133	6	0.113772	Bacteria	Firmicutes_A	Clostridia	Lachnospirales	Lachnospiraceae	Stomatobaculum	-
MGYG000002053	1167	4	0.00342759	88910	3	521	0.00585986	4	0	0.00342759	Bacteria	Firmicutes_C	Negativicutes	Veillonellales	Dialisteraceae	-	-
MGYG000002054	1768	2	0.00113122	131297	1	6090	0.0463834	2	0	0.00113122	Bacteria	Actinobacteriota	Coriobacteriia	Coriobacteriales	Coriobacteriaceae	Collinsella	Collinsella sp900542325
MGYG000002055	1676	0	0	126564	0	5996	0.0473752	0	0	0	Bacteria	Actinobacteriota	Coriobacteriia	Coriobacteriales	Coriobacteriaceae	Collinsella	-
MGYG000002056	2420	41	0.0169421	181490	3	2505	0.0138024	38	3	0.0157025	Bacteria	Firmicutes_A	Clostridia	Oscillospirales	Ruminococcaceae	CAG-115	CAG-115 sp000432175
MGYG000002057	1850	316	0.170811	132502	224	3267	0.0246562	292	24	0.157838	Bacteria	Firmicutes_A	Clostridia	Oscillospirales	Oscillospiraceae	Dysosmobacter	Dysosmobacter sp001916835
MGYG000002058	1730	27	0.0156069	126568	2	5943	0.046955	24	3	0.0138728	Bacteria	Actinobacteriota	Coriobacteriia	Coriobacteriales	Coriobacteriaceae	Collinsella	-
MGYG000002059	1797	92	0.0511964	124363	30	3856	0.031006	87	5	0.048414	Bacteria	Firmicutes_A	Clostridia	Oscillospirales	Ruminococcaceae	Gemmiger	Gemmiger sp900554145
MGYG000002060	1860	188	0.101075	139220	468	2430	0.0174544	179	9	0.0962366	Bacteria	Firmicutes_A	Clostridia	Oscillospirales	Oscillospiraceae	CAG-110	CAG-110 sp003525905
MGYG000002061	1908	20	0.0104822	144679	8	1235	0.00853614	20	0	0.0104822	Bacteria	Firmicutes_A	Clostridia	Oscillospirales	QAMX01	QAMX01	QAMX01 sp004555605
MGYG000002062	1686	27	0.0160142	135774	20	1158	0.00852888	26	1	0.0154211	Bacteria	Proteobacteria	Gammaproteobacteria	Burkholderiales	Burkholderiaceae	Sutterella	-
MGYG000002063	1604	6	0.00374065	150877	0	3667	0.0243046	6	0	0.00374065	Bacteria	Bacteroidota	Bacteroidia	Bacteroidales	Bacteroidaceae	Prevotella	-
MGYG000002064	1836	31	0.0168845	158005	9	2094	0.0132527	31	0	0.0168845	Bacteria	Bacteroidota	Bacteroidia	Bacteroidales	Muribaculaceae	CAG-873	-
MGYG000002065	1535	69	0.0449511	112290	0	5481	0.0488111	67	2	0.0436482	Bacteria	Actinobacteriota	Coriobacteriia	Coriobacteriales	Coriobacteriaceae	Collinsella	Collinsella sp002232035
MGYG000002067	2459	34	0.0138268	159275	22	1517	0.00952441	33	1	0.0134201	Bacteria	Firmicutes_A	Clostridia	Oscillospirales	Oscillospiraceae	HGM13006	-
MGYG000002068	2291	17	0.00742034	146510	11	1354	0.00924169	13	4	0.00567438	Bacteria	Firmicutes_A	Clostridia	Oscillospirales	Oscillospiraceae	UMGS1766	-
MGYG000002069	1773	0	0	123606	0	5286	0.0427649	0	0	0	Bacteria	Actinobacteriota	Coriobacteriia	Coriobacteriales	Coriobacteriaceae	Collinsella	-
MGYG000002071	2237	12	0.00536433	132105	6	962	0.00728209	12	0	0.00536433	Bacteria	Firmicutes_A	Clostridia	Oscillospirales	Oscillospiraceae	HGM13006	-
[truncated: 2,746 more rows]
